# Supplementary material for: Hippocampal and orbitofrontal neurons contribute to complementary aspects of associative structure
Source: Nat Commun. 2024 Jun 20;15:5283. doi: 10.1038/s41467-024-49652-9 (PMC11190210; doi:10.1038/s41467-024-49652-9)
Supplement: Supplementary file 4 — Source Data [file 41467_2024_49652_MOESM4_ESM.xlsx]

## Sheet: Fig. 1
Fig. 1c	Behavioral example comes from a male mouse
Day1	Lick rate (Hz)
Time (s)	-5	-4.8	-4.6	-4.4	-4.2	-4	-3.8	-3.6	-3.4	-3.2	-3	-2.8	-2.6	-2.4	-2.2	-2	-1.8	-1.6	-1.4	-1.2	-1	-0.8	-0.6	-0.4	-0.2	0	0.2	0.4	0.6	0.8	1	1.2	1.4	1.6	1.8	2	2.2	2.4	2.6	2.8	3	3.2	3.4	3.6	3.8	4	4.2	4.4	4.6
1a+	0.897436	0.384615	0.128205	0.384615	0.384615	0.25641	0.25641	0.384615	0.384615	0.897436	0.128205	0.128205	0.25641	0.512821	0.384615	0.641026	0.384615	0.25641	0.384615	0.384615	0.512821	0.384615	0.384615	0.769231	0.512821	0.512821	0.641026	0.769231	0.897436	1.15385	1.15385	1.79487	1.41026	1.53846	1.41026	0.897436	0.769231	0.769231	0.512821	0.897436	1.28205	1.41026	0.769231	1.66667	1.28205	2.05128	1.15385	1.15385	1.02564
1a-	0.25	0.5	0.5	0.75	0.125	0.375	0.25	0.125	0.625	0.25	0.5	0.625	0.25	0.125	0.625	0.625	0.5	0.625	0.375	0.25	0.25	0.125	0.125	0.25	0.5	0.5	0.375	0.25	0.125	0.375	0.625	0.625	0.875	0.5	0.875	0.875	0.125	0.125	0.375	0.625	0.25	0.5	0.5	0.625	0.375	0.625	0.5	0.5	0.5
1b+	0.25	0.75	0.375	0.75	0.5	0.625	0.5	0.5	0.875	0.875	0.5	0.125	0.125	0.125	0.625	0.625	0.875	0.375	0.5	0.25	1.125	0.375	0.625	0.375	0.375	0.25	0.25	0.25	0.375	0.75	0.875	0.625	0.125	0.5	0.625	0.125	1.75	1.5	1	1.5	1.5	1.25	1.375	1.375	1.625	1.5	1	2.125	1.375
1b-	0.25	0.125	0.25	0.375	0.375	0.5	0.25	0	0.25	0.375	0.25	0.125	0	0.5	0.625	0.625	0.5	0.875	0.25	0.375	0.5	0.375	0.5	0.5	0.375	0.25	0.25	0.25	0.125	0.5	0.25	0.625	1	0.5	1	1.25	0.25	0.5	0.625	0.25	0.375	0.25	0	0.125	0.25	0.125	0.375	0.875	0.625
Day3
Time (s)	-5	-4.8	-4.6	-4.4	-4.2	-4	-3.8	-3.6	-3.4	-3.2	-3	-2.8	-2.6	-2.4	-2.2	-2	-1.8	-1.6	-1.4	-1.2	-1	-0.8	-0.6	-0.4	-0.2	0	0.2	0.4	0.6	0.8	1	1.2	1.4	1.6	1.8	2	2.2	2.4	2.6	2.8	3	3.2	3.4	3.6	3.8	4	4.2	4.4	4.6
1a+	0	0	0	0	0	0	0	0	0	0	0	0.131579	0	0	0	0.131579	0	0	0	0	0	0.131579	0.263158	0	0	0.131579	0	0	0	0	0	0.131579	0.394737	0.394737	0.263158	0.263158	0.394737	0.263158	0.657895	0.394737	0.131579	0.394737	0.526316	0.394737	0.394737	0.526316	1.05263	0.789474	0.921053
1a-	0.131579	0.131579	0	0	0.263158	0.263158	0	0	0.131579	0.263158	0.263158	0.394737	0.131579	0	0.394737	0.263158	0.131579	0.131579	0.131579	0	0.131579	0.131579	0.263158	0.263158	0	0.394737	0.131579	0.131579	0.131579	0.131579	0.131579	0.131579	0.263158	0.131579	0.263158	0.131579	0.263158	0.131579	0.131579	0	0	0.131579	0.131579	0.263158	0.131579	0.131579	0	0.263158	0.131579
1b+	0	0	0	0	0	0	0.128205	0	0	0	0	0.128205	0	0	0	0	0	0	0	0	0	0	0	0	0.128205	0	0	0	0	0.128205	0	0.25641	0.25641	0.384615	0.512821	0.641026	0.641026	1.02564	1.02564	1.15385	1.28205	1.66667	1.28205	1.66667	1.92308	2.17949	1.41026	1.41026	0.512821
1b-	0	0	0	0	0	0	0	0	0.128205	0	0	0	0	0	0	0	0	0	0	0	0	0	0	0	0	0	0	0	0	0	0.25641	0	0.128205	0.128205	0.25641	0	0	0.128205	0.25641	0	0	0	0	0.128205	0	0	0	0.128205	0
Day12
Time (s)	-5	-4.8	-4.6	-4.4	-4.2	-4	-3.8	-3.6	-3.4	-3.2	-3	-2.8	-2.6	-2.4	-2.2	-2	-1.8	-1.6	-1.4	-1.2	-1	-0.8	-0.6	-0.4	-0.2	0	0.2	0.4	0.6	0.8	1	1.2	1.4	1.6	1.8	2	2.2	2.4	2.6	2.8	3	3.2	3.4	3.6	3.8	4	4.2	4.4	4.6
1a+	0	0	0	0	0.125	0.125	0.125	0	0	0	0	0.125	0	0	0	0	0	0	0	0	0	0	0	0.125	0	0	0	0	0	0.125	0	0	0	0	0.125	0.5	0.25	0	0.125	0.25	0.5	0.375	0.375	0.5	0.25	0.5	0.125	0.5	2
1a-	0	0.128205	0	0	0	0	0	0	0	0	0	0	0	0	0	0.128205	0	0	0	0	0.128205	0	0	0	0	0	0	0	0	0.128205	0	0	0	0	0	0	0.128205	0	0	0	0	0	0.128205	0	0	0	0	0	0.25641
1b+	0	0.125	0	0	0.125	0	0	0	0.125	0.125	0.125	0	0	0.125	0	0	0	0	0	0	0	0	0.125	0	0	0	0	0	0.125	0.5	0.25	0.25	0.125	0.25	0.25	0.25	0.625	0.375	0.625	0.625	0.875	1	0.875	1.375	1.75	1.75	2	1.625	2.5
1b-	0	0	0.125	0	0	0	0	0	0	0	0	0	0	0	0	0	0	0	0	0	0	0	0	0	0	0	0	0	0	0	0	0	0	0	0.125	0.125	0	0	0	0.125	0	0	0	0	0	0	0	0.125	0
Fig. 1d	Performance index
CA1, n = 7 mice
	Day	1	2	3	4	5	6	7	8	9	10	11	12	13	14	15	16	17	18	19	20	21	22	23	24	25	26	27	28	29
1a+ vs. 1a-	Mean	0.0741718	0.538752	0.810704	0.840615	0.919983	0.904622	0.85512	0.927509	0.850797	0.893655	0.804587	0.922923	NaN	NaN	NaN	NaN	NaN	0.940978	0.991128	0.88989	0.98176	1	0.980165	0.882767	0.94093	0.990476	0.895678	0.9456	1
	SEM	0.124378	0.0514276	0.0533388	0.0480191	0.016621	0.0362067	0.0428466	0.0469743	0.041959	0.0291627	0.0679554	0.014476	NaN	NaN	NaN	NaN	NaN	0.0361432	0.00887246	0.069219	0.0122542	0	0.0198347	0.117233	0.0508898	0.00952381	0.0833108	0.0544	0
1b+ vs. 1b-	Mean	0.392786	0.708656	0.893034	0.951409	0.957518	0.929357	0.918386	0.963477	0.94839	0.965367	0.877142	0.940798	NaN	NaN	NaN	NaN	NaN	1	0.993866	0.941988	0.977236	1	1	1	0.966013	0.972817	0.973918	0.975309	1
	SEM	0.144764	0.0843676	0.0257313	0.0221758	0.016656	0.0371911	0.0347892	0.0239477	0.0231614	0.0120112	0.0435534	0.0195203	NaN	NaN	NaN	NaN	NaN	0	0.00613419	0.0365652	0.0227642	0	0	0	0.0339869	0.0166682	0.0162165	0.0246914	0
2a+ vs. 2a-	Mean	NaN	NaN	NaN	NaN	NaN	NaN	NaN	NaN	NaN	NaN	NaN	NaN	-0.0222206	0.0954336	0.523924	0.545445	0.54805	0.392418	0.551147	0.574544	0.788918	0.846115	0.883009	0.738191	0.819116	0.685672	0.769275	0.692384	0.985039
	SEM	NaN	NaN	NaN	NaN	NaN	NaN	NaN	NaN	NaN	NaN	NaN	NaN	0.0396842	0.106774	0.122538	0.10184	0.101269	0.0628086	0.142912	0.211864	0.0762742	0.0986217	0.0602007	0.0821812	0.0777135	0.163146	0.155052	0.203464	0.0149606
2b+ vs. 2b-	Mean	NaN	NaN	NaN	NaN	NaN	NaN	NaN	NaN	NaN	NaN	NaN	NaN	0.73529	0.860039	0.798257	0.915064	0.995833	0.95375	0.926085	0.920726	0.968984	1	0.968449	0.982583	0.704348	0.822592	0.948975	0.938462	1
	SEM	NaN	NaN	NaN	NaN	NaN	NaN	NaN	NaN	NaN	NaN	NaN	NaN	0.0692238	0.0715964	0.167569	0.050845	0.00416667	0.196353	0.0803368	0	0	0.0230213	0.0070603	0	0	0	0.244186	0	0
OFC, n = 4 mice
	Day	1	2	3	4	5	6	7	8	9	10	11	12	13	14	15	16	17	18	19	20	21	22	23	24	25	26	27	28	29
1a+ vs. 1a-	Mean	0.457341	0.482564	0.513924	0.591613	0.668074	0.947831	0.464336	0.9399	0.875	0.974574	0.990502	0.99537	NaN	NaN	NaN	NaN	NaN	0.97619	1	1	1	0.969477	0.921295	1	1	1	1	1	0.995994
	SEM	0.172155	0.172707	0.186878	0.22244	0.176205	0.037508	0.488765	0.0215986	0.125	0.0194728	0.00678345	0.00462963	NaN	NaN	NaN	NaN	NaN	0.0238095	0	0	0	0.0305233	0.0564005	0	0	0	0	0	0.0040061
1b+ vs. 1b-	Mean	0.719883	0.942498	0.982584	0.989681	0.983338	0.989819	0.964255	0.962708	0.937126	0.997163	0.998208	1	NaN	NaN	NaN	NaN	NaN	1	0.956897	1	1	0.957284	0.914116	1	1	0.961165	1	1	1
	SEM	0.07565	0.0167632	0.0104342	0.00780204	0.00882632	0.010181	0.0277996	0.0265173	0.0628743	0.00283688	0.00179211	0	NaN	NaN	NaN	NaN	NaN	0	0.0431034	0	0	0.0311465	0.0631264	0	0	0.038835	0	0	0
2a+ vs. 2a-	Mean	NaN	NaN	NaN	NaN	NaN	NaN	NaN	NaN	NaN	NaN	NaN	NaN	0.522064	0.69201	0.926371	0.865608	0.919622	0.756479	0.940855	0.950695	0.966817	0.969671	0.965464	0.914917	1	0.982412	1	1	1
	SEM	NaN	NaN	NaN	NaN	NaN	NaN	NaN	NaN	NaN	NaN	NaN	NaN	0.250001	0.204736	0.0397564	0.123447	0.0803783	0.0920978	0.0417271	0.0283224	0.0331825	0.0303286	0.0173737	0.0850829	0	0.0175879	0	0	0
2b+ vs. 2b-	Mean	NaN	NaN	NaN	NaN	NaN	NaN	NaN	NaN	NaN	NaN	NaN	NaN	0.945389	1	0.982571	1	1	0.796883	0.905201	1	1	0.976979	0.989382	1	1	1	0.755814	1	1
	SEM	NaN	NaN	NaN	NaN	NaN	NaN	NaN	NaN	NaN	NaN	NaN	NaN	0.0276516	0	0.0082243	0	0	0.196353	0.0803368	0	0	0.0230213	0.0070603	0	0	0	0.244186	0	0
[truncated: 51 more columns]

## Sheet: Fig. 2
Fig. 2b	CA1 example splitting neurons
odor-splitting neuron
Cell #1
fluorescence z-score
	Time (s)	-5	-4.9	-4.8	-4.7	-4.6	-4.5	-4.4	-4.3	-4.2	-4.1	-4	-3.9	-3.8	-3.7	-3.6	-3.5	-3.4	-3.3	-3.2	-3.1	-3	-2.9	-2.8	-2.7	-2.6	-2.5	-2.4	-2.3	-2.2	-2.1	-2	-1.9	-1.8	-1.7	-1.6	-1.5	-1.4	-1.3	-1.2	-1.1	-1	-0.9	-0.8	-0.7	-0.6	-0.5	-0.4	-0.3
1a+	Mean	0.105864	0.103724	0.0348555	-0.00401296	-0.0411183	-0.0747925	-0.197274	-0.122446	0.0109965	0.0590333	0.109048	0.103738	0.111406	0.111237	0.113553	0.150358	0.123279	0.041115	-0.0290601	-0.0205431	-0.103257	-0.100538	-0.139875	-0.108045	-0.069951	-0.102405	-0.0384517	-0.124854	-0.166911	-0.14747	-0.233936	-0.22644	-0.334941	-0.382453	-0.367643	-0.261109	-0.154883	-0.113899	-0.119889	-0.15489	-0.147328	-0.121244	-0.0646326	0.00566871	-0.000819974	0.0131989	0.0403777	0.107727
	SEM	0.266596	0.239456	0.225351	0.202548	0.183993	0.176586	0.16798	0.1716	0.214547	0.26616	0.293906	0.324967	0.317933	0.303021	0.293724	0.290995	0.272408	0.245437	0.235704	0.212387	0.195809	0.166723	0.156812	0.155071	0.159124	0.137656	0.167981	0.182479	0.170156	0.165908	0.156548	0.145818	0.139393	0.135363	0.139111	0.165915	0.195851	0.191061	0.164289	0.144881	0.14185	0.14048	0.119735	0.13868	0.160648	0.151101	0.166618	0.227695
1a-	Mean	-0.168141	-0.111143	-0.0858113	-0.138381	-0.141851	-0.154233	-0.0510128	-0.0863578	-0.193248	-0.241461	-0.262808	-0.163229	-0.162637	-0.193405	-0.20472	-0.243485	-0.220994	-0.261438	-0.261289	-0.330784	-0.289846	-0.138001	-0.00148645	-0.00329406	-0.00122286	-0.0263985	-0.0422207	-0.120514	-0.069001	-0.0608968	0.016723	0.037638	0.011097	-0.0780276	-0.103649	-0.232279	-0.244894	-0.303925	-0.271774	-0.204976	-0.219864	-0.230947	-0.258979	-0.109006	0.0259962	-0.014305	-0.0627399	0.00555215
	SEM	0.172711	0.15276	0.146183	0.128725	0.118464	0.12612	0.14448	0.132688	0.129469	0.121577	0.10467	0.11452	0.109275	0.0994151	0.101088	0.102886	0.115325	0.143373	0.184717	0.183947	0.157915	0.182071	0.259983	0.293733	0.295764	0.283509	0.264568	0.235051	0.238201	0.263622	0.264434	0.237777	0.207895	0.194749	0.183227	0.172343	0.142329	0.128138	0.139972	0.136621	0.143499	0.138769	0.125823	0.121357	0.182753	0.185614	0.200686	0.197612
1b+	Mean	-0.308773	-0.270502	-0.31905	-0.297485	-0.335067	-0.385188	-0.378613	-0.421605	-0.409274	-0.378586	-0.333806	-0.324989	-0.262634	-0.212588	-0.254505	-0.291654	-0.249761	-0.298457	-0.241064	-0.219888	-0.263173	-0.314453	-0.296278	-0.2004	-0.170449	-0.232571	-0.184015	-0.13231	-0.201168	-0.259616	-0.310609	-0.276097	-0.237077	-0.221708	-0.23001	-0.240775	-0.264077	-0.219691	-0.221797	-0.250719	-0.217754	-0.174695	-0.138874	-0.075697	-0.0484321	-0.0567029	-0.00956709	-0.0559334
	SEM	0.140596	0.118137	0.142999	0.127841	0.122325	0.115411	0.0941173	0.0846264	0.0657744	0.0704282	0.0642255	0.0850393	0.129461	0.178699	0.213691	0.20406	0.182849	0.158388	0.161674	0.169061	0.16982	0.153656	0.134121	0.156875	0.182627	0.177314	0.178105	0.161378	0.155141	0.152284	0.16268	0.166651	0.162048	0.151601	0.132628	0.12582	0.119746	0.112513	0.139852	0.164561	0.211499	0.204768	0.215721	0.202053	0.193954	0.173771	0.159889	0.160761
1b-	Mean	-0.0378338	-0.0789663	-0.0887221	-0.00759444	-0.0949782	-0.201151	-0.218078	-0.209067	-0.169953	-0.0916312	-0.0921275	-0.0929478	-0.093905	-0.0628535	-0.0987391	-0.246893	-0.237538	-0.247259	-0.325266	-0.327903	-0.319587	-0.395587	-0.328396	-0.331421	-0.274422	-0.240987	-0.311371	-0.409212	-0.41614	-0.316952	-0.203498	-0.206932	-0.223431	-0.209214	-0.254768	-0.297226	-0.241475	-0.228739	-0.284795	-0.212999	-0.203581	-0.250248	-0.212518	-0.299771	-0.319326	-0.266826	-0.274652	-0.151106
	SEM	0.188842	0.192911	0.182497	0.156702	0.139028	0.131891	0.128919	0.119939	0.128919	0.170365	0.166107	0.185124	0.174141	0.15083	0.143888	0.119346	0.105211	0.102283	0.0930903	0.100931	0.0885543	0.0979749	0.0950409	0.0991061	0.111794	0.0905459	0.0782948	0.0839918	0.0823299	0.087212	0.122186	0.124725	0.105021	0.113415	0.118531	0.150508	0.181392	0.169159	0.149882	0.131104	0.129145	0.12004	0.115732	0.0834029	0.0910388	0.101474	0.104932	0.125727
estimated spike rate
Trial #/Time(s)	-5	-4.9	-4.8	-4.7	-4.6	-4.5	-4.4	-4.3	-4.2	-4.1	-4	-3.9	-3.8	-3.7	-3.6	-3.5	-3.4	-3.3	-3.2	-3.1	-3	-2.9	-2.8	-2.7	-2.6	-2.5	-2.4	-2.3	-2.2	-2.1	-2	-1.9	-1.8	-1.7	-1.6	-1.5	-1.4	-1.3	-1.2	-1.1	-1	-0.9	-0.8	-0.7	-0.6	-0.5	-0.4	-0.3	-0.2
1	0	0	0	0	0	0	0	0	0	0	0	0	0	0	0	0	0	0	0	0	0	0	0	0	0	0	0	0	0	0	0	0	0	0	0	0	0	0	0	0	0	0	0	0	0	0	0	0	0
2	0	0	0	0	0	0	0	0	0	0	0	0	0	0	0	0	0	0	0	0	0	0	0	0	0	0	0	0	5.64858	0	0	0	0	0	0	0	0	0	0	0	0	0	0	0	0	0	0	0	0
3	0	0	0	0	0	0	0	0	0	0	0	0	0	0	0	0	0	0	0	0	0	0	0	0	0	0	0	0	0	0	0	0	0	0	0	0	0	0	0	0	0	0	0	0	0	0	0	0	0
4	0	0	0	0	0	0	0	0	0	0	0	0	0	0	0	0	0	0	0	0	0	0	0	0	6.90459	0	0	0	0	0	0	0	0	0	6.98544	13.388	0	0	0	0	0	0	0	0	0	0	0	0	0
5	0	0	0	0	0	0	0	0	0	0	0	0	0	0	0	0	0	0	0	0	0	0	0	0	0	0	0	0	0	0	7.81063	0	0	0	0	0	0	0	0	0	0	0	0	0	0	9.57672	0	0	0
6	0	0	0	0	0	0	0	0	0	0	0	0	0	0	0	0	0	0	0	0	0	0	0	0	0	0	0	0	0	0	0	0	0	0	0	0	0	0	0	0	0	0	0	0	0	0	0	0	0
7	0	0	0	0	9.5009	0	0	0	0	0	0	0	0	0	0	0	0	0	0	0	0	0	0	0	0	0	0	0	0	0	6.55549	0	0	0	0	0	0	0	0	0	0	0	0	0	0	0	0	0	0
8	0	0	0	0	0	0	0	0	0	0	0	0	0	0	0	0	0	0	0	0	0	0	0	0	0	0	0	0	0	0	0	0	0	0	0	0	0	0	0	0	7.69168	0	0	0	0	0	0	0	0
9	0	0	0	0	0	0	0	0	0	0	0	0	0	0	0	0	0	0	0	0	0	10.4794	0	0	0	0	0	0	0	0	0	0	0	12.0103	0	0	0	0	0	0	0	0	0	0	0	0	0	0	0
10	0	8.64101	0	0	0	0	0	0	0	0	0	0	0	0	0	0	0	0	0	0	0	0	0	0	0	0	0	0	0	10.4433	0	0	0	0	0	0	0	0	0	0	0	0	0	0	0	0	0	0	0
11	0	0	0	0	0	0	0	0	0	0	0	0	0	0	0	0	0	0	0	0	0	0	0	0	0	0	0	0	0	0	0	0	7.38744	0	0	0	0	0	0	0	0	0	0	0	0	8.03062	0	0	0
12	0	0	0	0	0	0	0	0	0	0	0	0	0	0	0	0	0	0	0	0	0	0	0	0	0	0	0	0	0	0	0	0	0	0	6.00362	0	0	0	0	0	0	0	0	0	0	0	0	0	0
13	0	0	0	0	0	0	0	0	0	0	0	0	0	0	0	0	0	0	0	0	0	0	6.48275	0	0	0	0	0	0	0	0	0	0	0	0	0	0	0	0	0	0	0	0	0	0	0	0	0	0
14	0	0	0	0	0	0	0	0	16.1821	0	0	0	0	0	0	0	0	0	0	0	0	0	0	0	0	0	0	0	0	0	0	0	0	0	0	0	0	0	0	0	0	0	0	0	0	0	0	0	0
15	0	0	0	0	0	0	0	0	0	0	0	0	0	0	0	0	0	0	0	0	0	0	0	0	0	0	0	0	0	0	0	0	0	0	0	0	6.4487	0	0	0	0	0	0	0	0	0	0	0	0
16	0	0	0	0	0	0	0	0	0	0	0	0	0	0	0	0	0	0	0	0	0	0	0	0	6.35352	0	0	0	0	0	0	0	0	0	0	0	0	0	0	0	0	0	0	0	0	0	0	0	0
17	0	0	0	0	0	8.37013	0	0	0	0	0	0	0	0	0	0	0	0	0	0	0	0	0	0	0	0	0	0	0	0	0	0	0	0	0	0	0	0	0	0	0	0	0	0	0	0	0	0	0
18	0	0	0	0	0	0	0	0	0	0	0	0	0	0	0	0	0	0	0	0	0	0	0	0	0	0	0	0	0	0	0	0	0	0	0	0	0	0	0	0	0	0	0	0	0	0	0	0	0
19	10.4901	0	0	0	0	0	0	0	0	15.6862	0	0	0	0	0	0	0	0	0	0	0	0	0	0	0	0	0	0	0	0	0	0	0	0	0	0	0	0	0	0	0	0	0	0	0	0	0	0	0
20	0	0	0	0	0	0	0	0	0	0	0	0	0	0	0	0	0	0	0	0	0	0	0	0	0	0	0	0	0	0	0	0	0	0	0	0	0	0	0	0	0	0	0	0	0	0	0	0	0
21	0	0	0	0	0	0	0	0	0	0	0	0	0	0	0	0	0	0	0	0	0	0	0	0	0	0	0	0	0	0	0	0	0	0	0	0	0	0	0	0	0	0	0	0	0	0	0	0	0
22	0	0	0	0	0	0	0	0	0	0	0	0	0	0	0	0	0	0	0	0	0	0	0	0	0	0	0	0	0	0	0	0	0	0	0	0	0	0	0	0	0	0	0	0	0	0	9.12851	10.5917	0
23	0	0	0	0	0	0	0	0	0	0	0	0	0	0	0	0	0	0	0	0	0	0	0	0	0	0	0	0	0	0	0	0	0	0	0	0	0	0	0	0	0	0	0	0	0	0	0	0	0
24	0	0	0	0	0	0	0	0	0	0	0	0	0	0	0	0	0	0	0	0	0	0	0	0	0	0	0	0	0	0	0	0	0	0	0	0	0	0	0	0	10.1362	0	0	0	0	0	0	0	0
25	0	0	0	0	0	0	0	0	0	0	0	0	0	0	0	0	0	0	0	0	0	0	0	15.3481	0	0	0	0	0	0	0	0	0	0	0	0	0	0	0	0	0	0	0	0	0	6.10101	0	0	0
26	0	0	0	0	0	0	0	0	0	0	0	0	0	0	0	0	0	0	0	0	0	0	0	0	0	0	0	0	0	0	8.75037	0	0	0	0	0	0	0	0	0	0	0	0	0	0	0	0	0	0
27	0	0	0	0	0	0	0	0	0	0	0	0	0	0	0	0	0	0	0	0	0	0	0	0	0	0	0	0	0	0	0	0	0	0	0	0	0	0	0	0	0	0	0	0	0	0	0	0	0
28	0	0	0	0	0	0	0	0	0	0	0	0	0	0	0	0	0	0	0	0	0	0	0	0	0	0	0	0	0	0	0	0	0	0	0	0	0	0	0	0	0	0	0	0	0	0	0	0	0
29	0	0	0	0	0	0	0	0	0	0	0	6.69182	0	0	0	0	0	0	0	0	0	0	0	0	0	0	0	0	0	0	0	0	0	0	0	0	0	8.02367	10.8	8.90175	8.17336	0	0	0	0	0	0	0	0
30	0	0	0	0	0	0	0	0	0	0	0	0	0	0	0	0	0	0	0	0	0	0	0	0	0	7.14134	0	0	0	0	0	0	0	0	0	0	0	0	0	0	0	0	0	0	0	0	0	0	0
31	0	0	0	0	0	0	0	0	0	0	0	0	0	0	0	0	0	0	0	0	0	0	0	8.99537	0	0	0	0	0	0	0	0	0	0	0	0	0	0	0	0	0	0	0	0	0	0	0	0	0
32	0	0	0	0	0	0	0	0	0	0	0	0	0	0	0	0	0	0	0	0	0	0	0	0	0	0	0	0	0	0	0	0	0	0	0	0	0	0	0	0	0	0	0	0	0	0	0	0	8.83338
33	0	0	0	0	0	0	0	0	0	0	0	0	0	0	0	0	0	0	17.6254	0	0	0	0	0	0	0	0	0	0	0	0	0	0	0	0	0	0	0	0	0	0	0	13.8503	6.16491	0	0	0	0	10.0509
34	0	0	0	0	0	0	0	0	0	0	0	0	16.0507	12.5176	5.69946	0	0	0	0	0	0	0	0	0	10.6971	0	0	0	0	0	7.21722	0	0	0	0	0	0	0	0	0	0	0	0	0	0	0	0	0	0
35	0	0	0	0	0	0	0	0	0	0	0	0	0	0	0	0	0	0	0	0	0	0	0	0	0	0	0	0	0	0	0	0	0	0	0	0	0	0	0	0	0	0	0	0	0	0	0	0	0
36	0	0	0	6.23475	0	0	0	0	0	0	0	0	0	0	0	0	0	0	0	0	0	0	0	0	0	0	0	0	0	0	0	0	0	0	0	0	0	0	0	0	0	0	0	0	0	0	0	0	0
37	0	0	0	0	0	0	0	0	0	0	0	0	0	0	0	0	0	0	0	0	0	0	0	0	0	0	0	0	0	0	0	0	0	0	0	0	0	0	0	0	0	0	0	0	0	5.45558	7.20312	0	0
38	0	0	0	0	0	0	0	0	0	0	0	0	0	0	0	0	0	0	0	0	0	0	0	0	0	0	0	0	0	0	0	0	0	0	0	0	0	0	0	0	0	0	0	0	0	0	9.13197	0	0
39	0	0	0	0	0	0	0	0	0	0	0	0	0	0	0	0	0	0	0	0	0	0	0	0	0	0	0	0	0	0	0	0	0	7.49009	0	0	0	0	0	0	0	0	0	0	0	0	0	0	0
40	0	0	0	0	0	0	0	0	0	0	0	0	0	0	0	0	0	0	0	0	0	0	0	0	0	0	0	0	0	0	0	0	0	0	0	0	0	0	0	0	0	0	0	0	0	0	0	0	0
41	0	0	0	0	0	0	0	0	0	0	0	0	0	0	0	0	0	0	0	0	0	0	0	0	0	0	0	0	0	0	0	0	0	0	0	0	0	0	0	0	0	0	0	0	0	0	0	0	0
42	0	0	0	0	0	0	0	0	0	0	0	0	0	0	0	0	0	0	0	0	0	0	0	0	0	0	0	0	0	0	0	0	0	0	0	0	0	0	0	0	0	0	0	0	0	0	0	0	0
43	0	0	0	0	0	0	0	0	0	0	0	0	0	0	0	0	0	0	0	0	0	0	0	0	0	0	0	0	0	0	0	0	0	0	0	0	0	0	0	0	0	0	0	0	0	0	0	0	0
44	0	0	0	0	0	0	0	0	0	0	0	0	0	0	0	0	0	0	0	0	0	0	0	0	0	0	0	0	0	0	0	0	0	0	0	0	0	0	0	0	0	0	0	0	0	0	0	0	0
45	0	0	0	0	0	19.3455	0	0	0	0	0	0	0	0	0	0	8.20995	11.2505	0	0	0	0	0	0	0	0	0	0	0	0	0	0	0	0	0	0	0	0	0	0	0	0	0	0	0	0	0	0	0
46	0	0	0	0	0	0	0	0	0	0	0	0	0	0	0	0	0	0	0	0	0	0	0	0	0	0	0	0	0	0	0	0	0	0	0	0	0	0	0	0	0	0	0	0	0	0	0	0	0
47	0	0	0	0	0	0	0	0	0	0	0	0	0	0	0	0	0	0	0	0	0	0	0	0	0	0	0	0	0	0	0	7.80764	0	0	0	0	0	0	0	0	0	0	0	0	0	0	11.1642	0	0
48	0	0	0	0	0	0	0	0	0	0	0	0	0	0	0	0	0	0	0	0	0	0	0	0	0	0	0	0	0	0	0	0	0	0	0	0	0	0	0	0	0	0	0	0	0	0	0	0	0
49	0	0	0	0	0	0	0	0	0	0	0	0	0	0	0	0	0	0	0	0	0	0	0	0	0	0	0	0	0	0	0	0	0	0	0	0	0	0	0	0	0	0	0	0	0	0	0	0	0
50	0	0	0	0	0	0	0	0	0	0	0	0	0	0	0	0	0	0	0	0	0	0	0	0	0	0	5.52398	0	0	0	0	0	0	0	11.2066	0	0	0	0	0	0	0	0	0	0	0	0	0	0
51	0	0	0	0	0	6.53128	0	0	0	0	0	0	0	0	0	0	0	0	0	0	0	0	0	0	0	0	0	0	0	0	0	0	0	0	0	0	0	0	0	0	0	0	0	0	0	0	0	0	0
52	0	0	0	0	0	0	0	0	0	0	0	0	0	0	0	0	0	0	0	0	0	0	0	0	0	0	0	0	0	0	0	0	0	0	0	0	0	0	0	0	0	0	0	0	0	0	0	0	0
53	0	0	0	0	0	0	0	0	0	0	0	0	0	0	0	0	0	0	0	0	0	0	10.5576	0	0	0	0	0	0	0	0	0	0	0	0	0	0	0	0	0	0	0	0	0	0	0	0	0	0
54	0	0	0	0	0	0	0	0	0	0	0	0	0	0	0	0	0	0	0	0	0	0	0	0	0	0	0	0	0	0	0	0	0	0	0	0	0	0	0	0	0	0	0	11.3559	15.925	0	9.84876	0	0
55	0	0	0	0	0	0	0	0	0	0	0	0	0	0	0	0	0	0	0	0	0	0	0	0	0	0	0	0	0	0	0	0	0	0	0	0	0	0	0	0	8.03384	0	0	0	0	0	0	0	0
56	0	0	0	0	0	0	0	0	0	0	0	0	0	0	0	0	0	0	0	0	0	0	0	0	0	0	0	0	0	0	0	0	0	0	0	0	0	0	0	0	0	0	0	0	0	0	0	0	0
57	0	0	0	0	0	0	0	0	0	0	0	0	0	0	0	0	0	0	0	0	0	0	0	0	0	0	0	0	0	9.88693	0	0	0	0	0	0	0	0	0	0	0	0	0	0	0	0	0	0	0
58	0	0	0	0	0	0	0	0	0	0	0	0	0	0	0	0	0	0	0	0	0	0	0	0	0	0	0	0	0	0	0	0	0	0	0	0	0	0	0	0	0	0	0	0	0	0	0	0	0
59	0	0	0	0	0	0	0	0	0	0	0	0	0	0	0	0	0	0	0	0	0	0	0	0	0	0	0	0	0	0	0	0	0	0	0	0	0	0	0	0	0	0	0	0	0	0	0	0	0
60	0	0	0	0	0	0	0	0	0	0	0	0	0	0	0	0	0	0	0	0	0	0	0	0	0	0	0	0	0	0	0	0	0	0	0	0	0	0	0	0	0	0	0	0	0	0	0	0	0
61	0	0	0	0	0	0	0	0	0	0	0	0	0	0	0	0	0	0	0	0	0	5.2484	0	0	0	0	0	0	17.9504	14.5448	0	0	0	0	0	0	0	0	0	0	0	0	0	0	0	0	0	0	0
62	0	0	0	0	0	0	0	0	0	0	0	0	0	0	0	0	0	0	0	0	0	0	0	0	0	0	0	0	0	0	0	0	0	0	0	0	0	0	0	0	0	0	0	0	0	0	0	9.52735	0
63	0	0	0	0	0	0	0	0	0	0	0	6.11679	0	0	0	0	0	0	0	0	0	15.4242	21.4198	11.4473	0	0	0	0	0	0	0	0	0	0	0	0	0	0	0	0	0	0	0	0	0	0	0	0	10.4928
64	0	0	0	0	0	0	0	0	0	0	0	0	0	0	9.4181	0	0	0	0	0	0	0	0	0	0	0	0	0	0	0	0	0	0	0	0	0	0	0	0	0	0	0	0	0	0	0	0	0	0
65	0	0	0	0	0	0	0	5.24181	0	0	0	0	0	0	0	0	0	0	0	0	0	0	0	0	0	0	0	0	0	0	0	0	0	0	0	0	0	0	0	0	0	0	0	5.87748	10.7015	0	0	0	10.1248
66	0	0	0	0	0	0	0	0	0	0	0	0	0	0	0	0	0	0	0	0	0	0	0	0	0	0	0	0	0	0	0	0	0	0	0	0	0	0	0	0	0	0	0	0	0	0	0	0	0
67	0	0	0	0	0	0	0	0	0	0	0	0	0	0	0	0	0	0	0	0	0	0	0	0	0	0	0	0	0	0	0	0	0	0	0	0	0	0	0	0	0	0	0	0	0	0	0	0	0
68	0	0	0	0	0	0	0	0	0	0	0	0	0	0	0	0	0	0	0	0	0	0	0	0	0	0	0	0	0	0	0	0	0	0	0	0	0	0	0	0	0	0	0	0	0	0	0	0	0
69	0	0	0	0	0	0	0	0	0	0	0	0	0	0	0	0	0	0	0	0	0	0	0	0	0	0	0	0	0	0	0	0	0	0	0	0	0	0	0	11.1584	0	0	0	0	0	0	0	0	0
70	0	0	0	0	0	0	0	0	0	0	0	0	0	0	0	0	0	0	0	0	0	0	0	0	0	0	0	0	0	0	0	0	0	0	0	0	0	0	0	0	0	0	0	0	0	0	0	0	0
71	0	0	0	0	0	0	0	0	0	0	0	0	0	0	0	0	0	0	0	0	0	0	0	0	0	0	0	0	0	0	0	0	0	0	0	0	0	0	0	0	0	0	0	0	0	0	0	0	0
72	0	0	0	0	0	0	0	0	0	0	0	0	0	0	0	0	0	0	0	0	0	0	0	0	0	0	0	0	0	0	0	0	0	0	0	0	0	0	0	0	0	0	0	0	0	0	0	0	0
73	0	0	0	6.23219	0	0	0	0	5.07791	5.03644	10.1221	18.9427	0	0	0	0	0	0	0	0	0	0	0	0	0	0	0	11.054	0	0	0	0	0	0	0	0	0	0	0	0	0	0	0	9.78488	0	0	0	0	0
74	0	0	0	0	0	0	0	0	0	0	0	0	0	0	0	0	0	0	0	0	0	0	0	0	0	0	0	0	0	0	0	0	0	0	0	0	0	0	0	0	0	0	0	0	0	6.92869	13.716	17.5187	15.5403
75	0	0	0	0	0	0	0	0	0	0	0	0	0	0	0	6.20661	0	0	0	0	0	0	0	0	0	0	0	0	0	0	0	0	0	0	0	13.0753	14.5488	0	0	0	0	0	0	0	0	0	0	0	0
76	0	0	0	0	0	0	0	0	0	0	0	0	0	0	0	0	0	0	0	0	0	0	0	0	0	0	0	0	0	0	0	6.54183	0	0	0	0	0	0	0	0	0	0	0	0	0	0	0	0	0
77	0	0	0	0	0	0	0	0	0	0	0	0	0	0	0	0	0	0	0	0	0	0	0	0	0	0	0	0	0	0	0	0	0	0	0	0	0	0	0	0	0	0	0	11.6174	5.44454	0	0	0	0
78	0	0	0	0	0	0	0	0	0	0	0	0	0	0	0	0	0	0	0	0	0	0	0	0	0	0	0	0	0	0	0	0	0	0	0	0	0	0	0	0	0	0	0	0	0	0	0	0	0
79	0	0	0	0	0	0	0	0	0	0	0	0	0	0	0	0	0	0	0	0	0	0	11.0949	0	0	0	0	0	0	0	0	0	0	0	0	0	0	0	0	0	0	0	0	0	0	0	0	0	0
80	0	0	0	0	0	0	0	0	0	0	0	0	0	0	0	0	0	0	0	0	0	0	0	0	0	0	0	0	0	0	0	0	0	0	0	0	0	0	0	0	0	0	0	0	6.15531	0	0	0	0
81	0	0	0	0	0	9.64638	0	0	0	0	0	0	0	0	8.94769	0	0	0	0	0	0	0	0	0	0	0	0	0	0	0	0	0	0	0	0	0	0	0	0	0	0	0	0	0	0	0	0	0	0
82	0	0	0	0	0	0	0	0	0	0	0	0	0	0	0	0	0	0	0	0	0	0	0	0	0	0	0	0	0	0	0	0	0	0	0	0	0	0	0	0	0	0	0	0	0	0	0	0	0
83	0	0	0	0	8.51436	0	0	8.13159	14.2858	16.9448	0	0	0	0	0	0	0	0	0	0	0	0	0	0	0	0	0	0	0	0	0	0	0	0	0	0	0	0	0	0	0	0	6.87696	0	0	0	0	0	0
84	0	0	6.13219	0	0	0	0	0	0	0	0	0	0	0	0	0	0	0	0	0	0	0	0	0	0	0	0	0	0	0	0	0	0	0	0	0	0	0	0	0	0	0	0	0	0	0	0	0	0
85	8.37741	0	0	0	0	0	0	0	0	0	0	0	0	0	0	0	0	0	0	0	0	0	0	0	0	0	0	0	0	0	0	0	0	0	0	0	0	0	14.2566	0	0	0	0	0	0	0	0	0	0
86	0	0	0	0	0	0	0	0	0	0	0	0	0	0	0	0	0	0	0	0	0	0	0	0	0	0	0	0	0	0	0	0	0	0	0	0	0	0	0	0	0	0	0	0	0	0	0	0	0
87	0	0	0	0	0	0	0	0	0	0	0	0	0	0	0	0	0	0	0	0	0	0	0	0	0	0	0	0	0	0	0	0	0	0	0	0	0	0	0	0	0	0	0	0	0	0	0	0	0
88	0	0	0	0	0	0	0	0	0	0	0	0	0	0	0	6.58458	0	0	0	0	0	0	0	0	9.8281	0	6.03646	0	0	0	0	0	0	0	0	0	0	0	0	0	0	0	0	0	0	0	0	0	0
Cell #2
fluorescence z-score
	Time (s)	-5	-4.9	-4.8	-4.7	-4.6	-4.5	-4.4	-4.3	-4.2	-4.1	-4	-3.9	-3.8	-3.7	-3.6	-3.5	-3.4	-3.3	-3.2	-3.1	-3	-2.9	-2.8	-2.7	-2.6	-2.5	-2.4	-2.3	-2.2	-2.1	-2	-1.9	-1.8	-1.7	-1.6	-1.5	-1.4	-1.3	-1.2	-1.1	-1	-0.9	-0.8	-0.7	-0.6	-0.5	-0.4	-0.3
1a+	Mean	-0.194851	-0.233045	-0.279587	-0.266996	-0.254058	-0.329876	-0.302847	-0.336258	-0.315793	-0.32956	-0.341173	-0.326545	-0.326028	-0.316917	-0.285018	-0.361397	-0.371149	-0.353729	-0.273138	-0.30566	-0.259257	-0.240735	-0.289998	-0.27216	-0.297785	-0.271621	-0.304313	-0.27946	-0.34843	-0.336573	-0.334144	-0.379368	-0.322891	-0.322451	-0.27341	-0.256556	-0.298685	-0.314309	-0.32887	-0.275628	-0.313938	-0.302738	-0.319544	-0.318147	-0.30672	-0.355984	-0.295743	-0.305064
	SEM	0.136239	0.129207	0.123969	0.128368	0.120109	0.124034	0.119671	0.118746	0.122396	0.118457	0.11917	0.119142	0.124012	0.111919	0.119996	0.109193	0.100532	0.117162	0.141943	0.151223	0.172665	0.167332	0.150851	0.154576	0.14403	0.130572	0.132624	0.12029	0.108396	0.107743	0.0981601	0.0973263	0.0957338	0.125461	0.151569	0.16451	0.153402	0.135985	0.113148	0.109091	0.111033	0.107613	0.10115	0.11339	0.100926	0.0964391	0.102263	0.0958546
1a-	Mean	-0.0481758	-0.0539199	-0.0745298	-0.0479665	-0.0350414	-0.0443014	-0.0539011	-0.0284281	-0.0242512	0.0109106	0.0120606	0.0356764	-0.00489458	-0.0695133	-0.0855155	-0.11655	-0.115828	-0.0786482	-0.0847005	-0.0826379	-0.0462562	0.000470938	0.0493254	0.0247386	-0.0457113	-0.0563373	-0.0707349	-0.0933099	-0.0850647	-0.101967	-0.106478	-0.0746725	-0.031662	-0.0395948	-0.0486558	-0.0166698	0.0220284	-0.0102122	-0.0518371	-0.0456984	-0.131912	-0.175727	-0.207238	-0.175109	-0.24621	-0.284202	-0.264088	-0.288842
	SEM	0.147054	0.133401	0.131334	0.131421	0.128451	0.111626	0.113456	0.134121	0.129127	0.127605	0.133469	0.119578	0.114821	0.11735	0.114242	0.112113	0.105482	0.113107	0.105726	0.112577	0.125496	0.163536	0.166637	0.159632	0.13299	0.133063	0.128868	0.125027	0.128985	0.120227	0.127087	0.133724	0.14749	0.150534	0.152616	0.151072	0.161533	0.151528	0.142019	0.139854	0.131281	0.130226	0.133204	0.1233	0.118519	0.115918	0.121438	0.107627
1b+	Mean	0.0223241	0.0248663	-0.0191319	-0.054751	-0.0503208	-0.0536569	-0.0919691	-0.121003	-0.100093	-0.124882	-0.0906364	-0.110994	-0.107029	-0.10861	-0.145766	-0.145025	-0.142515	-0.138233	-0.173844	-0.184071	-0.130803	-0.127342	-0.0666162	-0.054196	-0.0387514	-0.0481629	-0.0830953	-0.0867836	-0.0906436	-0.103332	-0.104413	-0.152504	-0.105618	-0.190523	-0.199119	-0.114838	-0.157016	-0.16452	-0.178503	-0.178173	-0.236899	-0.24064	-0.260105	-0.240483	-0.263227	-0.255262	-0.202343	-0.119886
	SEM	0.176628	0.171491	0.160681	0.157047	0.152739	0.132788	0.133165	0.132403	0.134918	0.146506	0.138912	0.151667	0.152056	0.142426	0.129631	0.124991	0.137526	0.130091	0.143953	0.143902	0.149809	0.183286	0.206473	0.186692	0.182884	0.186867	0.192012	0.172197	0.170531	0.165695	0.171489	0.177355	0.164101	0.166355	0.159253	0.171099	0.148625	0.164158	0.155832	0.14463	0.141094	0.140037	0.133073	0.142432	0.131948	0.121152	0.136071	0.143663
1b-	Mean	-0.315424	-0.293875	-0.266954	-0.26819	-0.285492	-0.315616	-0.343394	-0.461491	-0.42751	-0.41619	-0.384734	-0.375619	-0.467231	-0.380088	-0.418764	-0.378874	-0.37862	-0.401819	-0.371942	-0.347072	-0.312996	-0.305886	-0.335704	-0.35459	-0.340889	-0.356641	-0.383284	-0.381265	-0.359281	-0.358825	-0.318707	-0.352129	-0.343704	-0.343005	-0.339461	-0.36704	-0.383815	-0.319013	-0.256656	-0.367757	-0.303946	-0.396911	-0.390622	-0.264329	-0.178048	-0.138584	-0.131518	-0.188662
	SEM	0.0993001	0.126349	0.125208	0.111168	0.109358	0.100705	0.098927	0.0930956	0.0811409	0.0787242	0.0920195	0.0843743	0.0680826	0.0682981	0.073695	0.059055	0.0573234	0.0625542	0.0645682	0.0688487	0.0892395	0.0777219	0.0845688	0.103976	0.0946448	0.0876947	0.095783	0.0779009	0.0730765	0.0668623	0.055617	0.0648725	0.0696479	0.0800057	0.0985882	0.0762612	0.0675609	0.0860497	0.102421	0.0882784	0.0834044	0.0886246	0.0824086	0.155062	0.250874	0.32435	0.328926	0.30071
estimated spike rate
Trial #/Time(s)	-5	-4.9	-4.8	-4.7	-4.6	-4.5	-4.4	-4.3	-4.2	-4.1	-4	-3.9	-3.8	-3.7	-3.6	-3.5	-3.4	-3.3	-3.2	-3.1	-3	-2.9	-2.8	-2.7	-2.6	-2.5	-2.4	-2.3	-2.2	-2.1	-2	-1.9	-1.8	-1.7	-1.6	-1.5	-1.4	-1.3	-1.2	-1.1	-1	-0.9	-0.8	-0.7	-0.6	-0.5	-0.4	-0.3	-0.2
1	0	0	0	0	0	0	0	0	0	0	0	0	0	0	0	0	0	0	0	0	0	0	0	0	0	0	0	0	0	0	0	0	0	0	0	0	0	0	0	0	0	0	0	0	0	0	0	0	0
2	0	0	0	0	0	0	0	0	0	0	0	0	0	0	0	0	0	0	0	0	0	0	0	0	0	8.19474	0	0	0	0	0	0	0	0	0	0	0	0	0	0	0	0	0	0	0	0	0	0	0
3	0	0	0	0	0	0	0	0	0	0	0	0	0	0	0	0	0	0	0	0	0	0	0	0	0	0	0	0	0	0	0	0	0	0	0	0	0	0	0	0	0	0	0	0	0	0	0	0	0
4	0	0	0	0	0	0	0	0	0	0	0	0	0	0	0	0	0	0	0	0	0	0	0	0	0	0	0	0	0	0	0	0	0	0	0	0	0	0	0	0	0	0	0	0	0	0	0	0	0
5	0	0	0	0	0	0	0	0	0	0	0	0	0	0	0	0	0	0	0	0	0	0	0	0	0	0	0	0	0	0	0	0	0	0	0	0	0	0	0	0	0	0	0	0	0	0	0	0	0
6	0	0	0	0	0	0	0	0	0	0	0	0	0	0	0	0	0	0	0	0	0	0	0	0	0	0	0	0	0	0	0	0	0	0	0	0	0	0	0	0	0	0	0	0	0	0	0	0	0
7	0	0	0	0	0	0	0	0	0	0	0	0	0	0	0	0	0	0	0	0	0	0	0	0	0	0	0	0	0	0	0	0	0	0	0	0	0	0	0	0	0	0	0	0	0	0	11.1669	0	0
8	0	0	0	0	0	0	0	0	0	0	0	0	0	0	0	0	0	0	0	0	0	0	0	7.67043	0	0	0	0	0	0	0	0	0	0	0	0	0	0	0	0	0	0	0	0	0	0	0	0	0
9	0	0	0	0	0	0	0	0	0	0	0	0	0	0	0	0	0	0	0	0	0	0	0	0	0	0	0	0	0	0	0	0	0	0	0	0	0	0	0	0	0	0	0	0	0	0	0	0	0
10	0	0	0	0	0	0	0	0	0	0	0	0	0	0	0	0	0	0	0	0	0	0	0	0	0	0	0	0	0	0	0	0	0	0	0	0	0	0	0	0	0	0	0	0	0	0	0	0	0
11	0	0	0	0	0	0	0	0	0	0	0	0	0	0	0	0	0	0	0	0	0	0	0	0	0	0	0	0	0	0	0	0	0	0	0	0	0	0	0	0	0	0	0	0	0	0	0	0	0
12	0	0	0	0	0	0	0	0	0	0	0	0	0	0	0	0	0	0	0	0	0	0	0	0	0	0	0	0	0	0	0	0	0	0	0	0	0	0	0	0	0	0	0	0	0	0	0	0	0
13	0	0	0	0	0	0	0	0	0	0	0	0	0	0	0	0	0	9.44676	17.6915	0	0	0	0	0	0	0	0	0	0	0	0	0	0	0	0	0	0	0	0	0	0	0	0	0	0	0	0	0	0
14	0	0	0	0	0	0	0	0	0	0	0	0	0	0	0	0	0	0	0	0	0	0	0	0	0	0	0	0	0	0	0	0	0	0	0	0	0	0	0	0	0	0	0	0	0	0	0	0	0
15	0	0	0	0	0	0	0	0	0	0	0	0	0	0	0	0	0	0	0	0	0	0	0	0	0	0	0	0	0	0	0	0	0	0	0	0	0	0	0	0	0	0	0	0	0	0	0	0	0
16	0	0	0	0	0	0	0	0	0	0	0	0	0	0	0	0	0	0	0	0	0	0	0	0	0	0	0	0	0	0	0	0	0	0	0	0	0	0	0	8.50038	0	0	0	0	0	0	0	0	0
17	0	0	0	0	0	0	0	0	0	0	0	0	0	0	0	0	0	0	0	0	0	0	0	0	0	0	0	0	0	0	0	0	0	0	0	0	0	0	0	0	0	0	0	0	0	0	0	0	0
18	0	0	0	0	0	0	0	0	0	0	0	0	0	0	0	0	0	0	0	0	0	0	0	0	0	0	0	0	0	0	0	0	0	0	0	0	0	0	0	0	0	0	0	0	0	0	0	0	0
19	0	0	0	0	0	0	0	0	0	0	0	0	0	0	0	0	0	0	0	0	0	0	0	0	0	0	0	0	0	0	0	7.31648	0	0	0	0	0	0	0	0	0	0	0	0	0	0	0	0	0
20	0	0	0	0	0	0	0	0	0	0	0	0	0	0	0	0	0	0	0	0	0	0	0	0	0	0	0	0	0	0	0	0	0	0	0	0	0	0	0	0	0	0	0	0	0	0	0	0	0
21	0	0	0	0	0	0	0	0	0	0	0	0	0	0	0	0	0	0	0	0	0	0	0	0	0	0	0	0	0	0	0	0	0	0	0	0	0	0	0	0	0	0	0	0	0	0	0	0	0
22	0	0	0	0	0	0	0	0	0	0	0	0	0	0	0	0	0	0	0	0	0	0	0	0	0	0	0	0	0	0	0	0	0	0	0	0	0	0	0	0	0	0	0	0	0	0	0	0	0
23	0	0	0	0	0	0	0	0	0	0	0	0	0	0	0	0	0	0	0	0	0	0	0	0	0	0	0	0	0	0	0	0	0	0	0	0	0	0	0	0	0	0	0	0	0	0	0	0	0
24	0	0	0	0	0	0	0	0	0	0	0	0	0	0	0	0	0	0	0	0	0	0	0	0	0	0	0	0	0	0	0	9.14979	7.21734	0	0	0	0	0	0	0	0	0	0	0	0	0	0	0	0
25	0	0	0	0	0	0	0	0	0	0	0	0	0	0	0	0	0	0	0	0	0	0	0	0	0	0	0	0	0	0	0	0	0	0	0	0	0	0	0	0	0	0	0	0	0	0	0	0	0
26	0	0	0	0	0	0	0	0	0	0	0	0	0	0	0	0	0	0	0	0	0	0	0	0	0	0	0	0	0	0	0	0	0	0	0	0	0	0	0	0	0	0	0	0	0	0	0	0	0
27	0	0	0	0	0	0	0	0	0	0	0	0	0	0	0	0	0	0	0	0	0	0	0	0	0	0	0	0	0	0	0	0	0	0	0	0	0	0	0	0	0	0	0	0	0	0	0	0	0
28	0	0	0	0	0	0	0	0	0	0	0	0	0	0	0	0	0	0	0	0	0	0	0	0	0	0	0	0	0	0	0	0	0	0	0	0	0	0	0	0	0	0	0	0	0	0	0	0	0
29	0	0	14.1934	0	0	0	0	0	0	0	0	0	0	0	0	0	0	0	0	0	0	0	0	0	0	0	0	0	0	0	0	0	0	0	0	0	0	0	0	0	0	0	0	0	0	0	0	0	0
30	0	0	0	0	0	0	0	0	0	0	0	8.99454	0	0	0	0	0	9.29157	0	0	0	0	0	0	0	0	0	0	0	0	0	0	0	0	0	0	0	0	0	0	0	0	0	0	0	0	0	0	0
31	0	0	0	0	0	0	0	0	0	0	0	0	0	0	0	0	0	0	0	0	0	0	0	0	0	0	0	0	0	0	0	0	0	0	0	0	0	0	0	0	0	0	0	0	0	0	0	0	0
32	0	0	0	0	0	10.0509	0	0	0	0	0	0	0	0	0	0	0	0	0	0	14.3112	0	0	0	0	0	0	0	0	0	0	0	0	0	0	0	0	0	0	0	0	0	0	0	0	0	0	0	0
33	0	0	0	0	0	0	0	0	0	0	0	0	0	0	0	0	0	0	0	0	0	0	0	0	0	0	0	0	0	0	0	0	0	0	0	0	0	0	0	0	0	0	0	0	0	0	0	0	0
34	0	0	0	0	0	0	0	0	0	0	0	0	0	0	0	0	0	0	0	0	0	0	0	0	0	0	0	0	0	0	0	0	0	8.14203	0	0	0	0	0	0	0	0	0	0	0	0	0	0	0
35	0	0	0	0	0	0	0	0	0	0	0	0	0	0	0	0	0	0	0	0	0	0	0	0	0	0	0	0	0	0	0	0	0	0	0	0	0	0	0	0	0	0	0	0	0	0	0	0	0
36	0	0	0	0	0	0	0	0	0	0	0	0	0	0	0	0	0	0	0	0	0	0	0	0	0	0	0	0	0	0	0	0	0	0	0	0	0	0	0	0	0	0	0	0	0	0	0	0	0
37	0	0	0	0	0	0	0	0	0	0	0	0	0	0	0	0	0	0	0	0	0	0	0	0	0	0	0	0	0	0	0	0	0	0	0	0	0	0	0	0	0	0	0	0	0	0	0	0	0
38	0	0	0	0	0	0	0	0	6.09341	8.15141	0	0	0	0	0	0	0	0	0	0	0	0	0	0	0	0	0	0	0	0	0	0	0	0	0	0	0	0	0	0	0	0	0	0	0	0	0	0	0
39	0	0	0	0	0	0	0	0	0	0	0	0	0	0	0	0	0	0	0	0	0	0	0	0	0	0	0	0	0	0	0	0	0	0	0	0	0	0	0	0	0	0	0	0	0	0	0	0	0
40	0	0	0	0	0	0	0	0	0	0	0	0	0	0	0	0	0	0	0	0	0	0	0	0	0	0	0	0	0	0	0	0	0	0	0	0	0	0	0	0	0	0	0	0	0	0	0	0	0
41	0	0	0	0	0	0	0	0	0	0	0	0	0	0	0	0	0	0	0	0	0	0	0	0	0	0	0	0	0	0	0	0	0	0	0	0	0	0	0	0	0	0	0	0	0	0	0	0	0
42	0	0	0	0	0	0	0	0	0	0	0	0	0	0	0	0	0	0	0	0	0	0	0	0	0	0	0	0	0	0	0	0	0	0	0	0	0	0	0	0	0	0	0	0	0	0	0	0	0
43	0	0	0	0	0	0	0	0	0	0	0	0	0	0	0	0	0	0	0	0	0	0	0	0	0	0	0	0	0	0	0	0	0	0	0	0	0	0	0	0	0	0	0	0	0	0	0	0	0
44	0	0	0	0	0	0	0	0	0	0	0	0	0	0	0	0	0	0	0	0	0	0	0	0	0	0	0	0	0	0	0	0	0	0	0	0	0	0	0	0	0	0	0	0	0	0	0	0	0
45	0	0	0	0	0	0	0	0	0	0	0	0	0	0	0	0	0	0	0	0	0	0	0	0	0	0	0	0	0	0	0	0	0	0	0	0	0	0	0	0	0	0	0	0	0	0	0	0	0
46	0	0	0	0	0	0	0	0	0	0	0	0	0	0	0	0	0	0	0	0	0	0	0	0	0	0	0	0	0	0	0	0	0	0	0	0	0	0	0	0	0	0	0	0	0	0	0	0	0
47	0	0	0	0	0	0	0	0	0	0	0	0	0	0	0	0	0	0	0	0	0	0	0	0	0	0	0	0	0	0	0	0	0	0	0	0	0	0	0	0	0	0	0	0	0	0	0	0	0
48	0	0	0	0	0	0	0	0	0	0	0	0	0	0	0	0	0	0	0	0	0	0	0	0	0	0	0	0	0	0	0	0	0	0	0	0	0	0	0	0	0	0	0	0	0	0	0	0	0
49	0	0	0	0	0	0	0	0	0	0	0	0	0	0	0	0	12.1309	0	0	7.66922	0	11.2076	11.8739	0	0	0	0	0	0	0	0	0	0	0	0	0	0	0	0	0	0	0	0	0	0	0	0	0	0
50	0	0	0	0	0	0	0	0	0	0	0	0	0	0	0	0	0	0	0	0	0	0	0	0	0	0	0	0	0	0	0	0	0	0	0	0	0	0	0	0	0	0	0	0	0	0	0	0	0
51	0	0	0	0	0	0	0	0	0	0	0	0	0	0	0	0	0	0	0	0	0	0	0	0	0	0	0	0	0	0	0	0	0	0	0	0	0	0	0	0	0	0	0	0	0	0	0	0	0
52	0	0	0	0	0	0	0	0	0	0	0	0	0	0	0	0	0	0	0	0	0	0	0	0	0	0	0	0	0	0	0	0	0	0	0	0	0	0	0	0	0	0	0	0	0	0	0	0	0
53	0	0	0	0	0	0	0	0	0	0	0	0	0	0	0	0	0	0	0	0	0	0	0	0	0	0	0	0	0	0	0	0	0	0	0	0	0	0	0	0	0	0	0	0	0	0	0	0	0
54	0	0	0	0	0	0	0	0	0	0	0	0	0	0	0	0	0	0	0	0	0	0	0	0	0	0	0	0	0	0	0	0	0	0	0	0	0	0	0	0	0	0	0	0	0	0	8.30454	6.38148	0
55	0	0	0	0	0	0	0	0	0	0	0	0	0	0	0	0	0	0	0	0	0	0	0	0	0	0	0	0	0	0	0	0	0	0	0	0	0	0	0	0	0	0	0	0	0	0	0	0	0
56	0	0	0	0	0	0	0	0	0	0	0	0	0	0	0	0	0	0	0	0	0	0	0	0	0	0	0	0	0	0	0	0	0	0	0	0	0	0	0	0	0	0	0	0	0	0	0	0	0
57	0	0	0	0	0	0	0	0	0	0	0	0	0	0	0	0	0	0	0	0	0	0	0	0	0	0	0	0	0	0	0	0	0	0	0	0	0	0	0	0	0	0	0	0	0	0	0	0	0
58	0	0	0	0	0	0	0	0	0	0	0	0	0	0	0	0	0	0	0	0	0	0	0	0	0	0	0	0	0	0	0	0	0	0	0	0	0	0	0	0	0	0	0	0	0	0	0	0	0
59	0	0	0	0	0	0	0	0	0	0	0	0	0	0	0	0	0	0	0	0	0	0	0	0	0	0	0	0	0	0	0	0	0	0	0	0	0	0	0	0	0	0	0	0	0	0	0	0	0
60	0	0	0	0	0	0	0	0	0	0	0	0	0	0	0	0	0	0	0	0	0	0	0	0	0	0	0	0	0	0	0	0	0	0	0	0	0	0	0	0	0	0	0	0	0	0	0	0	0
61	0	0	0	0	0	0	0	0	0	0	0	0	0	0	0	0	0	0	0	0	0	0	0	0	0	0	0	0	0	0	0	0	0	0	0	0	0	0	0	0	0	0	0	0	0	0	0	0	0
62	0	0	0	0	0	0	0	0	0	0	0	0	0	0	0	0	0	0	0	0	0	0	0	0	0	0	0	0	0	0	0	0	0	0	0	0	0	0	0	0	0	0	0	0	0	0	0	0	0
63	0	0	0	0	0	0	0	0	0	0	0	0	0	0	0	0	0	0	0	0	0	0	0	0	0	0	0	0	0	0	0	0	0	0	0	0	0	0	0	0	0	0	0	0	0	0	0	0	0
64	0	0	0	0	0	0	0	0	0	0	0	0	0	0	0	0	0	0	0	10.0102	0	0	0	0	0	0	0	0	0	0	0	0	0	0	0	0	0	0	0	0	0	0	0	0	0	0	0	0	0
65	0	0	0	0	0	0	0	0	0	0	0	0	0	0	0	0	0	0	0	0	0	0	0	0	0	0	0	0	0	0	0	0	0	0	0	0	0	0	0	0	0	0	7.06691	16.5886	17.3322	14.0025	0	0	0
66	0	0	0	0	0	0	0	0	0	0	0	0	0	0	0	0	0	0	0	0	0	0	0	0	0	0	0	0	0	0	0	0	0	0	0	0	0	0	0	0	0	0	0	0	0	0	0	0	0
67	0	0	0	0	0	0	0	0	0	0	0	0	0	0	0	0	0	0	0	0	0	0	0	0	0	0	0	0	0	0	0	0	0	0	0	0	0	10.2439	0	0	0	0	0	0	0	0	0	0	0
68	0	0	0	0	0	0	0	0	0	0	0	0	0	0	0	0	0	0	0	0	0	0	0	0	0	0	0	0	0	0	0	0	0	0	0	0	0	0	0	0	0	0	0	0	0	0	0	0	0
69	0	0	0	0	0	0	0	0	0	0	0	0	0	0	0	0	0	0	0	0	0	0	0	0	0	0	0	0	0	0	0	0	0	0	0	0	0	0	0	0	0	0	0	0	0	0	0	0	0
70	0	0	0	0	0	0	0	0	0	0	0	0	0	0	0	0	0	0	0	0	0	0	0	0	0	0	0	0	0	0	0	0	0	0	0	0	0	0	0	0	0	0	0	0	0	0	0	0	0
71	0	0	0	0	0	0	0	0	0	0	0	0	0	0	0	0	0	0	0	0	0	0	0	0	0	0	0	0	0	0	0	0	0	0	0	0	0	0	0	0	0	0	0	0	0	0	0	0	0
delay-splitting neuron
Cell #1
fluorescence z-score
	Time (s)	-5	-4.9	-4.8	-4.7	-4.6	-4.5	-4.4	-4.3	-4.2	-4.1	-4	-3.9	-3.8	-3.7	-3.6	-3.5	-3.4	-3.3	-3.2	-3.1	-3	-2.9	-2.8	-2.7	-2.6	-2.5	-2.4	-2.3	-2.2	-2.1	-2	-1.9	-1.8	-1.7	-1.6	-1.5	-1.4	-1.3	-1.2	-1.1	-1	-0.9	-0.8	-0.7	-0.6	-0.5	-0.4	-0.3
1a+	Mean	-0.163673	-0.0368672	-0.0990091	0.0222895	-0.0277469	-0.089791	-0.0790452	-0.0290155	0.0275022	-0.0465631	-0.163482	-0.228869	-0.165693	-0.0072086	-0.0491405	0.0244382	-0.0793353	0.0327031	0.0290811	0.0286041	0.0950216	0.113761	0.106158	0.0231604	-0.0411498	-0.0525636	0.0237189	0.145354	0.151227	0.142062	0.176755	0.138711	0.0785011	0.0653756	0.136488	0.133212	0.129799	0.124256	0.153101	0.0744664	0.0758489	0.0936697	0.0285825	0.072641	-0.0136253	-0.0052879	0.0817473	0.0323905
	SEM	0.197023	0.174619	0.156679	0.193287	0.195313	0.19978	0.186693	0.131103	0.14447	0.142703	0.128944	0.112111	0.10199	0.120902	0.0971287	0.120708	0.160055	0.218109	0.216503	0.218783	0.194756	0.19643	0.18671	0.189838	0.195348	0.187666	0.173604	0.164121	0.181054	0.188076	0.165914	0.181683	0.166837	0.188827	0.20639	0.211917	0.169469	0.156566	0.165842	0.15573	0.14269	0.175946	0.171027	0.180436	0.157339	0.169185	0.189063	0.214548
1a-	Mean	0.17935	0.14212	-0.000944413	0.130761	0.210041	0.101795	0.169392	0.219723	0.247482	0.172732	0.149868	0.173128	0.160188	0.122463	0.125996	0.131087	0.0857395	0.0779546	-0.112376	-0.112869	-0.0763277	-0.120464	-0.115318	-0.192041	-0.10487	-0.0576353	-0.0969401	-0.0543149	-0.0274708	-0.102083	-0.0502959	-0.111294	-0.227964	-0.179027	-0.152471	-0.0880606	-0.0821946	-0.0897889	-0.186225	-0.199114	-0.181199	-0.115947	-0.257338	-0.215387	-0.305997	-0.251053	-0.193413	-0.104199
	SEM	0.190728	0.184553	0.213063	0.204962	0.206308	0.220693	0.20621	0.206608	0.198769	0.212203	0.18806	0.182956	0.209867	0.200995	0.202925	0.196609	0.203823	0.198431	0.192886	0.172935	0.158874	0.167561	0.142709	0.172876	0.167474	0.177399	0.171467	0.165911	0.177652	0.166333	0.146599	0.167361	0.154999	0.141364	0.148667	0.138607	0.153276	0.18046	0.175506	0.145085	0.136466	0.138653	0.160974	0.143393	0.134538	0.151125	0.148496	0.159876
1b+	Mean	-0.439944	-0.356121	-0.311546	-0.292816	-0.244881	-0.0426265	-0.138491	-0.0397623	-0.0175411	-0.146937	-0.284776	-0.148154	-0.156381	-0.234225	-0.19808	-0.0703587	0.0398257	-0.0669685	-0.112376	-0.118605	-0.135146	-0.090181	-0.0112077	-0.00127133	-0.161622	-0.104673	-0.096764	-0.220527	-0.279626	-0.24072	-0.271614	-0.174859	-0.167379	-0.248036	-0.320587	-0.25232	-0.254507	-0.335631	-0.225451	-0.175418	-0.22637	-0.29639	-0.19247	-0.106983	-0.0945561	-0.00610984	0.00540473	-0.00441304
	SEM	0.191345	0.191265	0.178489	0.194525	0.19166	0.175553	0.178628	0.173912	0.170859	0.153379	0.17486	0.178071	0.179146	0.181365	0.195183	0.177766	0.211736	0.210866	0.205003	0.190613	0.20794	0.214829	0.217438	0.204388	0.186218	0.143765	0.162458	0.194581	0.175351	0.184674	0.177043	0.189159	0.233875	0.219004	0.231322	0.226055	0.224147	0.200966	0.21311	0.171173	0.155204	0.153861	0.145391	0.201596	0.198155	0.233087	0.226228	0.244744
1b-	Mean	0.126717	-0.0153026	0.0131354	0.0684271	0.025714	-0.0098249	-0.0972252	-0.137124	-0.0528211	-0.0874632	-0.0564141	0.0725201	-0.129995	-0.233606	-0.160699	-0.0346738	-0.0914066	-0.147592	-0.212671	-0.307875	-0.211205	-0.332411	-0.272728	-0.182073	-0.155169	-0.099888	-0.0522584	0.053989	0.145572	0.12951	0.0130491	-0.00214261	-0.143904	-0.173405	-0.190344	-0.0739998	-0.0789019	-0.110209	0.106786	-0.067795	-0.0462434	-0.167562	-0.168782	-0.133899	-0.116645	-0.130459	-0.270275	-0.146589
	SEM	0.291791	0.262158	0.28029	0.230113	0.218456	0.198931	0.187861	0.214834	0.236821	0.176848	0.244833	0.255713	0.19931	0.253135	0.180112	0.1636	0.180989	0.190904	0.167013	0.173715	0.178262	0.180608	0.225635	0.19947	0.24649	0.288147	0.347157	0.367981	0.399963	0.379817	0.37629	0.329124	0.344828	0.268113	0.309451	0.284306	0.445115	0.508069	0.513306	0.444483	0.463165	0.452037	0.436595	0.391527	0.378885	0.349607	0.314149	0.32071
estimated spike rate
Trial #/Time(s)	-5	-4.9	-4.8	-4.7	-4.6	-4.5	-4.4	-4.3	-4.2	-4.1	-4	-3.9	-3.8	-3.7	-3.6	-3.5	-3.4	-3.3	-3.2	-3.1	-3	-2.9	-2.8	-2.7	-2.6	-2.5	-2.4	-2.3	-2.2	-2.1	-2	-1.9	-1.8	-1.7	-1.6	-1.5	-1.4	-1.3	-1.2	-1.1	-1	-0.9	-0.8	-0.7	-0.6	-0.5	-0.4	-0.3	-0.2
1	0	0	0	0	0	0	0	0	0	0	0	0	0	0	0	0	0	0	0	0	0	0	0	0	0	0	5.59651	0	0	0	0	0	0	0	0	0	0	0	0	0	0	0	0	0	0	0	0	0	0
2	0	0	0	0	0	0	0	0	0	0	0	0	0	0	0	0	0	0	0	0	0	0	0	0	0	0	0	0	0	0	0	0	0	0	0	0	0	0	0	0	0	0	0	0	0	0	0	0	0
3	0	8.51629	0	0	0	0	0	0	0	0	0	0	0	0	0	0	0	0	0	0	0	0	0	0	0	0	0	0	0	0	0	0	0	0	0	0	0	0	0	0	0	0	0	0	0	0	0	0	0
4	0	0	0	0	0	0	0	0	0	0	0	0	0	0	0	0	0	8.22282	0	0	0	0	0	0	0	0	0	0	0	0	7.67097	0	0	0	0	0	0	0	0	0	0	0	0	0	0	0	0	0	0
5	0	0	0	0	0	0	0	0	0	0	0	0	0	0	0	0	0	8.59462	0	0	0	0	0	0	0	0	0	0	0	0	0	0	0	0	0	0	0	0	0	0	0	0	0	0	0	0	0	0	0
6	8.99725	0	0	0	0	0	0	0	0	0	0	0	0	0	0	0	5.28359	0	0	0	0	0	0	0	0	0	0	0	0	0	0	0	0	0	0	0	0	0	0	0	0	0	0	0	0	0	0	0	0
7	0	0	0	0	0	0	0	0	0	0	0	0	0	0	0	0	0	0	0	0	0	0	0	0	0	0	0	0	0	0	0	0	0	0	0	0	0	0	0	9.04131	0	0	0	0	0	0	10.4429	0	0
8	0	0	0	0	0	0	0	0	0	0	0	0	0	0	0	0	0	0	0	0	0	0	0	0	0	0	0	0	0	0	0	0	0	0	0	0	0	0	0	5.52399	0	5.70899	0	0	0	0	0	0	0
9	0	0	0	0	0	0	0	0	0	0	0	0	0	7.47466	0	0	0	0	0	0	0	0	0	0	0	0	0	0	0	0	0	0	0	0	0	0	0	0	0	0	0	0	0	0	0	0	0	0	0
10	0	0	0	0	0	0	0	0	0	0	0	0	0	0	0	0	0	0	0	0	0	0	0	0	0	0	0	0	0	0	0	0	0	0	0	0	0	0	0	0	0	0	0	0	0	0	0	0	0
11	0	0	0	0	0	0	0	0	0	0	0	0	0	0	0	0	0	0	0	0	0	0	0	0	0	0	0	0	0	0	0	0	0	0	0	0	0	5.28445	0	0	0	0	0	0	0	0	0	0	0
12	0	0	0	0	0	0	0	0	0	0	0	0	0	0	0	0	0	0	0	0	0	0	0	0	0	0	0	0	0	0	0	0	0	0	0	0	0	0	8.37918	0	0	0	0	0	0	0	0	0	0
13	0	0	0	0	0	0	0	0	0	0	0	0	0	0	0	0	0	0	0	0	0	0	0	0	0	0	0	0	0	0	0	0	0	0	0	0	0	0	0	0	0	0	0	0	0	0	0	0	0
14	0	0	0	0	0	0	0	0	0	0	0	0	0	0	0	0	0	0	0	0	0	0	0	0	0	0	0	0	0	0	6.246	0	0	0	0	0	0	0	0	0	0	0	0	0	0	0	6.75756	0	0
15	0	0	0	0	0	0	0	0	0	0	0	0	0	0	0	0	0	0	0	0	0	0	0	0	0	0	0	0	0	0	0	0	0	0	0	0	0	0	0	0	0	0	0	0	0	0	0	0	0
16	0	0	0	0	0	0	0	0	0	0	0	0	0	0	0	0	0	0	0	0	0	0	0	0	0	0	0	0	0	0	0	0	0	0	0	6.20709	0	0	0	0	0	0	0	0	0	0	0	0	0
17	0	0	0	0	0	0	0	0	0	0	0	0	0	0	0	0	0	0	0	0	0	0	0	0	0	0	0	0	0	0	0	0	0	0	0	0	0	0	0	0	0	0	0	0	0	0	0	0	0
18	0	0	0	0	0	0	0	0	0	0	0	0	0	0	0	0	0	0	0	0	0	0	0	0	0	0	0	0	0	0	0	0	0	0	0	0	0	0	0	0	0	0	0	0	0	0	0	0	0
19	0	0	0	0	0	0	0	0	0	0	0	0	0	0	0	0	0	0	0	0	0	0	0	0	0	0	0	0	0	0	0	0	0	0	0	0	0	0	0	0	0	0	0	0	0	0	0	0	0
20	0	0	0	0	0	0	0	0	0	0	0	0	0	0	0	0	0	5.02261	0	0	0	0	0	0	0	0	0	0	0	0	0	0	0	0	0	0	0	0	0	0	0	0	0	0	0	0	0	0	0
21	0	0	0	0	0	0	0	0	0	0	0	0	0	0	0	0	0	0	0	0	0	0	0	0	0	0	0	0	0	0	0	0	0	0	0	0	0	0	0	0	0	0	0	0	0	0	0	0	0
22	0	0	0	0	0	0	0	0	0	0	0	0	0	0	0	0	0	0	0	0	0	0	0	0	0	0	0	0	0	0	0	0	0	0	0	0	0	0	0	0	0	0	0	0	0	0	0	0	0
23	0	0	0	0	0	0	0	0	0	0	0	0	0	0	0	0	0	0	0	0	0	0	0	0	0	0	0	0	0	0	0	0	0	0	0	0	0	0	0	0	0	0	0	0	0	0	0	0	0
24	0	0	0	0	0	0	0	0	0	0	0	0	0	0	0	0	0	0	0	0	0	0	0	0	0	0	0	5.43465	0	0	0	0	0	0	0	0	0	0	0	0	0	0	0	0	0	0	0	0	0
25	0	0	0	0	0	0	0	0	0	0	0	0	0	0	0	0	0	0	0	0	0	0	0	0	0	0	0	0	0	0	0	0	0	0	0	0	0	0	0	0	0	0	0	0	0	0	0	0	0
26	0	0	0	0	0	0	8.12394	0	0	0	0	0	0	0	0	0	0	0	0	0	0	0	0	0	0	0	0	0	0	0	0	0	0	0	0	0	0	0	0	0	0	0	0	0	0	0	0	0	0
27	0	0	0	0	0	0	0	0	0	0	0	0	0	0	0	0	0	0	0	0	0	0	0	0	7.3016	0	0	0	0	0	0	0	0	0	0	0	0	0	0	0	0	0	0	0	0	0	0	0	0
28	0	0	0	0	0	0	0	0	0	0	0	0	0	0	0	0	0	0	0	0	0	0	0	0	0	0	0	0	0	0	0	0	0	0	0	0	0	0	0	0	0	0	0	0	0	0	0	0	0
29	0	0	0	0	0	0	0	0	0	0	0	0	0	0	0	0	0	0	0	0	0	0	0	0	0	0	0	0	0	0	0	0	0	0	0	0	8.44043	0	0	0	0	0	0	0	0	0	0	0	0
30	0	0	0	0	0	0	0	0	0	0	0	0	6.35912	0	0	0	0	0	0	0	0	0	0	0	0	0	0	0	0	0	0	0	0	0	0	0	0	0	0	0	0	0	0	0	0	0	0	0	0
31	0	0	0	0	0	0	0	0	0	0	0	0	0	0	0	0	0	0	0	0	0	0	0	0	0	0	0	0	0	0	0	0	0	0	0	0	0	0	0	0	0	0	0	0	0	0	0	0	0
32	0	0	0	0	0	0	0	0	0	0	0	0	0	0	0	0	0	0	0	0	0	0	0	0	0	0	0	0	0	0	0	0	0	0	0	0	0	0	0	0	0	0	0	0	0	0	0	0	0
33	0	0	0	0	0	0	0	0	0	0	0	0	0	0	0	0	0	0	0	0	0	0	0	0	0	0	0	0	0	0	0	0	0	0	0	0	0	0	0	0	0	0	0	0	0	0	0	0	0
34	0	0	0	10.1194	0	0	0	0	0	0	0	0	0	0	0	0	0	0	0	0	0	0	0	0	0	0	0	0	0	0	0	0	0	0	0	0	0	0	0	0	0	0	0	0	0	0	0	0	5.16112
35	0	0	0	0	0	0	0	0	0	0	0	0	0	0	0	0	0	0	0	0	0	0	0	0	0	0	0	0	0	0	0	0	0	0	0	0	0	0	0	0	0	0	0	0	0	0	0	0	0
36	0	0	0	0	0	0	0	0	0	0	0	0	0	0	0	0	0	0	0	0	0	0	0	0	0	0	0	0	0	0	0	0	0	0	0	0	0	0	0	0	0	0	0	0	0	0	0	0	0
37	0	0	0	0	0	0	0	0	0	0	0	0	0	0	0	0	0	0	0	0	0	0	0	0	0	0	0	0	0	0	0	0	0	0	0	0	0	0	0	0	0	0	0	0	0	0	0	0	0
38	0	0	0	0	0	0	0	0	0	0	0	0	0	0	0	0	0	0	0	0	0	0	0	0	0	0	0	0	0	0	0	0	0	0	0	0	9.45725	0	0	0	0	0	0	0	0	0	0	0	0
39	0	0	0	0	0	0	0	0	0	0	0	0	0	0	0	0	0	0	0	0	0	0	0	0	0	0	0	0	0	0	0	0	0	0	0	0	0	0	0	0	0	0	0	0	0	0	0	0	0
40	0	0	0	0	0	0	0	0	0	0	0	0	0	0	0	0	0	0	0	0	0	0	0	0	0	0	6.68256	0	0	0	0	0	0	0	0	0	0	0	0	0	0	0	0	0	0	0	0	0	0
41	0	0	0	0	0	0	0	0	0	0	0	0	0	0	0	0	0	0	0	0	0	0	0	0	0	0	0	0	0	0	0	0	0	0	10.2248	0	0	0	0	0	0	0	0	0	0	0	0	0	0
42	0	0	0	0	0	0	0	0	0	0	0	0	0	0	7.51856	0	0	0	0	0	0	0	0	0	0	0	0	0	0	0	0	0	0	0	0	0	0	0	0	0	0	0	0	0	0	0	0	0	0
43	0	0	0	0	0	0	0	0	0	0	0	0	0	0	0	0	0	0	0	0	0	0	0	0	0	0	0	0	0	0	0	0	0	0	0	0	0	0	0	0	0	0	0	0	0	0	0	0	0
44	0	0	0	0	0	0	0	0	0	0	0	0	0	0	0	0	0	0	0	0	0	0	0	0	0	0	0	0	0	0	0	0	0	0	0	0	0	0	0	0	0	0	0	0	0	0	0	0	0
45	0	0	0	0	0	0	0	0	0	0	0	0	0	0	0	0	0	0	0	0	0	0	0	0	0	0	0	0	0	0	0	0	0	0	0	0	0	0	0	0	0	0	0	0	0	0	0	0	0
46	0	0	0	0	0	0	0	0	0	0	0	0	0	0	0	0	0	0	0	0	0	0	0	0	0	0	0	0	0	0	0	0	0	0	0	0	0	0	0	0	0	0	0	0	0	0	0	0	0
47	0	0	0	0	0	8.34475	0	0	0	0	0	0	0	0	0	0	0	0	0	0	0	0	0	0	0	0	0	0	0	0	0	0	0	0	0	0	0	0	0	0	0	0	0	0	0	0	0	0	0
48	0	0	0	0	7.9825	0	0	0	0	0	0	0	0	0	0	0	0	0	0	0	0	0	0	0	0	0	0	0	0	0	0	0	0	0	0	0	0	0	0	0	0	0	0	12.5164	0	0	0	0	6.4851
49	0	0	0	0	0	0	0	0	0	0	0	0	0	0	0	0	0	0	0	0	0	0	0	0	0	0	0	0	0	0	0	0	0	0	0	0	0	0	0	0	0	0	0	0	0	0	0	0	0
50	0	0	0	0	0	6.34426	0	0	0	0	0	0	0	0	0	0	0	0	0	0	0	0	0	0	0	0	0	0	0	0	0	0	0	0	0	0	0	0	0	0	0	0	0	0	0	0	0	0	0
51	0	0	0	0	0	0	0	0	0	0	0	0	0	0	0	0	0	0	0	0	0	0	0	0	0	0	0	0	0	0	0	0	0	0	0	0	0	0	0	0	0	0	0	0	0	0	0	0	0
52	0	0	0	0	0	0	0	0	0	0	0	0	0	0	0	0	0	0	0	0	0	0	0	0	0	0	0	0	0	0	0	0	0	0	0	0	0	0	0	0	0	0	0	0	0	0	0	0	0
53	0	0	0	0	0	0	0	0	0	0	0	0	0	0	0	0	0	0	0	0	0	0	7.40759	0	0	0	0	0	0	0	0	0	0	0	0	0	0	0	0	0	0	0	0	0	0	0	0	0	0
54	0	0	0	0	0	0	0	0	0	0	0	0	0	0	0	0	0	0	0	0	0	0	0	0	0	0	0	0	0	0	0	0	0	0	0	0	0	0	0	0	0	0	0	5.52516	0	0	0	0	0
55	0	0	0	0	0	0	0	0	0	0	0	0	0	0	0	0	0	0	0	0	0	0	0	0	0	0	0	0	0	0	0	0	0	0	0	0	0	0	0	0	0	0	5.40088	0	0	0	0	0	0
56	0	0	5.7545	0	0	0	0	0	0	0	0	0	0	0	0	0	0	0	0	0	0	0	0	0	0	0	0	0	8.97697	0	0	0	0	0	0	0	0	0	0	0	0	0	0	0	0	0	0	0	0
57	0	0	0	0	0	0	0	0	0	0	0	0	0	0	0	0	0	0	0	0	0	0	0	0	0	0	0	0	0	0	0	0	0	0	0	0	0	0	0	0	0	0	0	0	0	0	0	0	0
58	0	0	0	0	0	0	0	0	0	0	0	0	0	0	0	0	0	0	0	0	0	0	0	0	0	0	0	0	0	0	0	0	0	0	0	0	0	0	0	0	0	0	0	0	0	0	0	0	0
59	0	0	0	0	0	0	0	0	0	0	0	0	0	0	0	0	0	0	0	0	0	0	0	0	8.01857	6.34073	6.85029	0	0	0	0	0	0	0	0	0	8.12096	0	0	0	0	0	0	0	0	0	0	0	0
60	0	0	0	0	0	0	0	0	0	0	0	0	0	0	0	0	0	0	0	0	0	0	0	0	0	0	0	0	0	0	0	0	0	0	0	0	0	0	0	0	0	0	0	0	0	0	0	0	0
61	0	0	0	0	0	0	0	0	0	0	0	0	0	0	0	0	0	0	0	0	0	0	0	0	0	0	0	0	0	0	0	0	0	0	0	0	0	0	0	0	0	0	0	0	0	0	0	0	0
62	0	0	0	0	0	0	0	0	0	0	0	0	0	0	0	0	0	0	0	0	0	0	0	0	0	0	0	0	0	0	0	0	0	0	0	0	0	0	0	0	0	0	0	0	0	0	0	0	0
63	0	0	0	0	0	0	0	0	0	0	0	0	0	0	0	0	0	0	0	0	0	0	0	0	0	0	0	0	0	0	0	0	0	0	0	0	0	0	0	0	0	0	0	0	0	0	0	0	0
64	0	0	0	0	0	0	0	0	0	0	0	0	0	0	0	0	0	0	0	0	0	0	0	0	0	0	0	0	0	0	0	0	0	0	0	0	0	0	0	0	0	0	0	0	0	0	0	0	0
65	0	0	0	0	0	0	0	0	0	0	0	0	0	0	0	0	0	0	0	0	0	0	0	0	0	0	0	0	0	0	0	0	0	0	0	0	0	0	0	0	0	0	0	0	0	0	0	0	0
66	0	0	0	0	0	0	0	0	0	0	0	0	0	0	0	0	0	0	0	0	0	0	0	0	0	0	0	0	0	0	0	0	0	0	0	0	0	0	0	0	0	0	0	0	0	0	0	0	0
67	0	0	0	0	0	0	0	0	0	0	0	0	0	0	0	0	0	0	0	0	0	0	0	0	0	0	0	0	0	0	0	0	0	0	0	0	0	0	0	0	0	0	0	0	0	0	0	0	0
68	0	0	0	0	0	0	0	0	0	0	0	0	0	0	0	0	0	0	0	0	0	0	0	0	0	0	0	0	0	0	0	0	0	0	0	0	0	0	0	0	0	0	0	0	0	0	0	0	0
69	0	0	0	0	0	0	0	0	0	0	7.16913	0	0	0	0	0	0	0	0	0	0	0	0	0	0	0	0	0	0	7.51772	0	0	0	0	0	0	0	0	0	0	0	0	0	0	0	0	0	0	0
70	0	0	0	0	0	0	0	0	0	0	0	0	0	0	0	0	0	0	0	0	0	0	0	0	0	0	0	0	0	0	0	0	0	0	0	0	0	0	0	0	0	0	0	0	0	0	0	0	0
Cell #2
fluorescence z-score
	Time (s)	-5	-4.9	-4.8	-4.7	-4.6	-4.5	-4.4	-4.3	-4.2	-4.1	-4	-3.9	-3.8	-3.7	-3.6	-3.5	-3.4	-3.3	-3.2	-3.1	-3	-2.9	-2.8	-2.7	-2.6	-2.5	-2.4	-2.3	-2.2	-2.1	-2	-1.9	-1.8	-1.7	-1.6	-1.5	-1.4	-1.3	-1.2	-1.1	-1	-0.9	-0.8	-0.7	-0.6	-0.5	-0.4	-0.3
1a+	Mean	0.595247	0.567667	0.574476	0.53731	0.376129	0.459584	0.504753	0.495348	0.381719	0.36209	0.298323	0.258491	0.308706	0.264965	0.281946	0.305743	0.306775	0.365047	0.489184	0.563783	0.629107	0.568101	0.553557	0.494778	0.400682	0.286168	0.346909	0.505322	0.536333	0.568311	0.601092	0.566958	0.465643	0.51241	0.416287	0.312453	0.349332	0.304369	0.360249	0.365162	0.432248	0.394331	0.235913	0.218938	0.270748	0.26777	0.162009	0.24058
	SEM	0.25411	0.241883	0.2183	0.22716	0.229274	0.239367	0.233184	0.231757	0.219261	0.210551	0.223029	0.233358	0.216644	0.220336	0.204214	0.201008	0.24795	0.281339	0.3311	0.356722	0.332097	0.340774	0.305787	0.307119	0.299054	0.281985	0.278488	0.260255	0.267601	0.279131	0.264401	0.263935	0.25089	0.262237	0.257415	0.272725	0.265942	0.272083	0.243473	0.254507	0.244884	0.225378	0.221093	0.183913	0.200569	0.204204	0.198407	0.197911
1a-	Mean	0.0278441	0.105099	0.0652267	0.0506101	0.0949768	0.099665	0.0455442	0.121297	0.10079	0.12232	0.0709186	0.0670973	0.0889816	-0.0219127	0.0942963	0.138048	0.215349	0.260427	0.0992731	-0.0535274	0.00528137	-0.0398857	-0.0852276	-0.154794	-0.207789	-0.124149	-0.132752	-0.146414	-0.286245	-0.239844	-0.195635	-0.125402	-0.137522	-0.117134	-0.224728	-0.135098	-0.111105	-0.173615	-0.0439663	0.175424	0.0880062	0.0166142	0.0435545	-0.01419	0.0274148	0.00297393	0.0723228	0.00831946
	SEM	0.183696	0.193973	0.209323	0.180091	0.171519	0.184888	0.167871	0.199736	0.220848	0.219574	0.225219	0.18807	0.221006	0.218052	0.209	0.226399	0.214226	0.204221	0.202659	0.208601	0.175936	0.172692	0.152338	0.178261	0.154152	0.149909	0.145586	0.152477	0.137675	0.126872	0.138453	0.137039	0.156461	0.137493	0.152642	0.154693	0.141551	0.115608	0.120466	0.166481	0.23248	0.232364	0.195313	0.193695	0.176295	0.192084	0.210597	0.214615
1b+	Mean	0.460835	0.668133	0.534901	0.334084	0.350191	0.251589	0.261935	0.354306	0.430928	0.355215	0.434427	0.387381	0.330327	0.300003	0.264674	0.347384	0.331345	0.193856	0.187187	0.163826	0.133407	0.148194	0.268697	0.163233	0.0141238	0.0999877	0.139542	0.0529984	0.035045	0.143144	0.125877	0.192365	0.214575	0.327892	0.244977	0.22662	0.178959	0.203504	0.301139	0.296753	0.351584	0.290767	0.342492	0.402505	0.256572	0.269611	0.387559	0.459371
	SEM	0.323457	0.343183	0.312283	0.315487	0.315302	0.285155	0.282967	0.275232	0.27862	0.268329	0.263196	0.261802	0.234147	0.218616	0.190366	0.160806	0.169864	0.175777	0.174158	0.188649	0.204236	0.190453	0.200172	0.186926	0.189111	0.168071	0.165495	0.154034	0.172532	0.17441	0.169163	0.145247	0.155449	0.150602	0.169048	0.164331	0.167516	0.137211	0.17415	0.183455	0.204887	0.228501	0.225969	0.22984	0.231292	0.221487	0.242041	0.265936
1b-	Mean	-0.33656	-0.231338	-0.132146	-0.134735	-0.094187	-0.0516797	-0.0645505	0.0224281	0.00432829	0.0305001	-0.0637537	-0.0141769	0.0757424	0.0435875	0.074401	0.0775586	0.0496377	-0.00391301	-0.0252163	0.104704	0.0599387	0.14797	0.047115	0.0306132	0.0189364	0.113196	0.14026	0.149339	0.219037	0.18781	0.272616	0.17706	0.16172	0.0950025	0.054042	0.0934374	0.047828	0.00778939	-0.0181116	-0.0967491	0.0374543	0.0795957	0.0784901	0.0215801	0.0376883	0.103577	0.12236	0.124973
	SEM	0.119143	0.141242	0.159034	0.169065	0.180268	0.213982	0.230536	0.253593	0.254447	0.224839	0.208226	0.238151	0.220231	0.227579	0.225534	0.231889	0.227115	0.208821	0.179974	0.17982	0.176801	0.160129	0.166109	0.164872	0.166039	0.18477	0.20122	0.16782	0.218677	0.251721	0.218461	0.223378	0.195217	0.203144	0.188038	0.179356	0.186236	0.185307	0.155084	0.165811	0.169004	0.182924	0.166787	0.136959	0.15086	0.14691	0.171772	0.190183
estimated spike rate
Trial #/Time(s)	-5	-4.9	-4.8	-4.7	-4.6	-4.5	-4.4	-4.3	-4.2	-4.1	-4	-3.9	-3.8	-3.7	-3.6	-3.5	-3.4	-3.3	-3.2	-3.1	-3	-2.9	-2.8	-2.7	-2.6	-2.5	-2.4	-2.3	-2.2	-2.1	-2	-1.9	-1.8	-1.7	-1.6	-1.5	-1.4	-1.3	-1.2	-1.1	-1	-0.9	-0.8	-0.7	-0.6	-0.5	-0.4	-0.3	-0.2
1	0	0	0	0	0	0	0	0	0	0	0	0	0	0	0	0	0	0	0	0	0	0	0	0	0	0	0	0	0	0	0	0	0	0	0	0	0	0	0	5.92757	0	0	0	0	0	0	0	0	0
2	0	0	0	0	0	0	0	0	0	0	0	0	0	0	0	0	0	0	0	0	0	0	0	0	0	0	5.31671	9.47123	0	0	0	0	0	0	0	0	0	0	0	0	0	0	0	0	0	0	0	0	0
3	0	0	0	0	0	0	0	0	0	0	0	0	0	0	0	0	0	0	0	0	0	0	0	0	0	0	0	0	0	0	0	0	0	0	0	0	0	0	0	0	0	0	0	0	0	0	0	0	0
4	0	0	0	0	0	0	0	0	0	0	0	0	0	0	0	0	0	0	0	0	0	0	0	0	0	0	0	0	0	0	0	0	0	0	0	0	0	0	0	0	0	0	0	0	0	0	0	0	0
5	0	0	0	0	0	0	0	0	0	0	0	0	0	0	0	0	0	0	0	0	0	0	0	0	0	0	0	0	0	0	0	0	0	0	0	0	0	0	0	0	0	0	0	0	0	0	0	0	0
6	0	0	0	0	0	0	0	0	0	0	0	0	0	0	0	0	0	0	0	0	0	0	0	0	0	0	0	0	0	11.3306	0	0	0	0	0	0	0	0	0	0	0	0	0	0	0	0	0	0	0
7	0	0	0	0	0	0	0	0	0	0	0	0	0	0	0	0	0	0	0	0	0	0	0	0	0	0	0	0	0	0	0	0	0	0	0	0	0	0	0	0	0	0	0	0	0	0	0	0	0
8	0	0	0	0	0	0	0	0	0	0	0	0	0	0	0	0	0	0	0	0	0	0	0	0	0	0	0	0	0	0	0	0	0	0	0	0	0	0	0	0	0	0	0	0	0	0	0	0	0
9	0	0	0	0	0	0	0	0	0	0	0	0	0	0	0	0	0	0	0	0	0	0	0	0	0	0	0	0	0	0	0	0	0	0	0	0	0	0	0	0	0	0	0	0	0	0	0	0	0
10	0	0	0	0	0	0	0	0	0	0	0	0	0	0	0	0	0	0	0	0	0	0	0	0	0	0	0	0	0	0	0	0	0	0	0	0	0	0	0	0	0	0	0	0	0	0	0	0	0
11	0	0	0	0	0	0	0	0	0	0	0	0	0	0	0	0	0	0	0	0	0	0	0	0	0	0	0	0	0	0	0	0	0	0	0	0	0	0	0	0	0	0	0	0	0	0	0	0	0
12	0	0	0	0	0	0	0	0	0	0	0	0	0	0	0	0	0	0	0	0	0	7.20288	0	0	0	0	0	0	0	0	0	0	0	0	0	0	0	0	0	0	0	0	0	0	0	0	0	0	0
13	0	0	0	0	0	0	0	0	0	0	0	0	0	0	0	0	0	0	0	0	0	0	0	0	0	0	0	0	0	0	0	0	0	0	0	0	0	0	0	0	0	0	0	0	0	0	0	0	0
14	0	0	0	0	0	0	0	0	0	0	0	0	0	0	0	0	0	0	0	0	0	0	0	0	0	0	0	0	0	0	0	0	0	0	0	0	0	0	0	0	0	0	0	0	0	0	0	0	0
15	0	0	0	0	0	0	0	0	0	0	0	0	0	0	0	0	0	0	0	0	0	0	0	0	0	0	0	0	0	0	0	0	0	0	0	0	0	0	0	0	0	0	0	0	0	0	0	0	0
16	0	0	0	8.18735	0	0	0	0	0	0	0	0	0	0	0	0	0	0	0	0	0	0	0	0	0	0	0	0	6.4428	0	0	0	0	0	0	0	0	0	0	0	0	0	0	0	0	0	0	0	0
17	0	0	0	0	0	0	0	0	0	0	0	0	0	0	0	0	0	0	0	0	0	0	0	0	0	0	0	0	0	0	0	0	0	0	0	0	0	0	0	0	0	0	0	0	0	0	0	0	0
18	0	0	0	0	0	0	0	0	0	0	0	0	0	0	0	0	0	0	0	0	0	0	0	0	0	0	0	0	0	0	0	0	0	0	0	0	0	0	0	0	0	0	0	0	0	0	0	0	0
19	0	0	0	0	0	0	0	0	0	0	0	0	0	0	0	0	0	0	0	0	0	0	0	0	0	0	0	0	0	0	0	0	0	0	0	0	0	0	0	0	0	0	0	0	0	0	0	0	0
20	0	0	0	0	0	0	0	0	0	0	0	0	0	0	0	0	12.0742	7.12076	8.75994	0	0	0	0	0	0	0	0	0	0	0	0	0	0	0	0	0	0	0	0	0	0	0	0	0	0	0	0	0	0
21	0	0	0	0	0	0	0	0	0	0	0	0	0	0	0	0	0	0	0	0	0	0	0	0	0	0	0	5.97798	0	0	0	0	0	0	0	0	0	0	0	0	0	0	0	0	0	0	0	0	0
22	0	0	0	0	0	0	0	0	0	0	0	0	0	0	0	0	0	0	0	0	0	0	0	0	0	0	0	0	0	0	0	0	0	0	0	0	0	0	0	0	0	0	0	0	0	0	0	0	0
23	0	0	0	0	0	0	0	0	0	0	0	0	0	0	0	0	0	0	0	0	0	0	0	0	0	0	0	0	0	0	0	0	0	0	0	0	0	0	0	0	0	0	0	0	0	0	0	0	0
24	0	0	0	0	0	0	0	0	0	0	0	0	0	0	0	0	0	0	0	0	0	0	0	0	0	0	0	0	0	0	0	0	0	0	0	0	9.39523	0	0	0	0	0	0	0	0	0	0	0	0
25	0	0	0	0	0	0	0	0	0	0	0	0	0	0	0	0	0	0	0	0	0	0	0	0	0	0	0	0	0	0	0	0	0	0	0	0	0	0	0	0	0	0	0	0	0	0	0	0	0
26	0	0	0	0	0	0	0	0	0	0	0	0	0	0	0	0	0	0	0	0	0	0	0	0	0	0	0	0	0	0	0	0	0	0	0	0	0	0	0	0	0	0	0	0	0	0	0	0	0
27	0	0	0	0	0	0	0	0	0	0	0	0	0	0	0	0	0	0	0	0	0	0	0	0	0	0	0	0	0	0	0	0	0	0	0	0	0	0	0	0	0	0	0	0	0	0	0	0	0
28	0	0	0	0	0	0	0	0	0	0	0	0	0	0	0	0	0	0	0	0	0	0	0	0	0	0	0	0	0	0	0	0	0	0	0	0	0	0	0	0	0	0	0	0	0	0	0	0	0
29	0	0	0	0	0	0	0	0	0	0	0	0	0	0	0	0	0	0	0	0	0	0	0	0	0	0	0	0	0	0	0	0	0	0	0	0	0	0	0	0	0	0	0	0	0	0	0	0	0
30	0	0	0	0	0	0	0	0	0	0	0	0	7.69296	0	0	0	0	0	0	0	0	0	0	0	0	0	0	0	0	0	0	0	0	0	0	0	0	0	0	0	0	0	0	0	0	0	0	0	0
31	0	0	0	0	0	0	0	0	0	0	0	0	0	0	0	0	0	0	0	0	0	0	0	0	0	0	0	0	0	0	0	0	0	0	0	0	0	0	0	0	0	0	0	0	0	0	0	0	0
32	0	0	0	0	0	0	0	0	0	0	0	0	0	0	0	0	0	0	0	0	0	0	0	0	0	0	0	0	0	0	0	0	0	0	0	0	0	0	0	0	0	0	0	0	0	0	0	0	0
33	0	0	0	0	0	0	0	0	0	0	0	0	0	0	0	0	0	0	0	0	0	0	0	0	0	0	0	0	0	0	0	0	0	0	0	0	0	0	0	0	0	0	0	0	0	0	0	0	0
34	0	0	0	0	0	0	0	0	0	0	0	0	0	0	0	0	0	0	0	0	0	0	0	0	0	0	0	0	0	0	0	0	0	8.03186	0	0	0	0	0	0	0	0	0	0	0	0	0	0	0
35	0	0	0	0	0	0	0	0	0	0	0	0	0	0	0	0	0	0	7.32665	0	0	0	0	0	0	0	0	0	0	0	0	0	0	0	0	0	0	0	0	0	0	0	0	0	0	0	0	0	0
36	0	0	0	0	0	0	0	0	0	5.25719	0	0	0	0	0	0	0	0	0	0	0	0	0	0	0	0	0	0	0	0	0	0	0	0	0	0	0	0	0	0	10.2064	0	0	0	0	0	0	0	0
37	0	0	0	0	0	0	0	0	0	0	0	0	0	0	0	0	0	0	0	0	0	0	0	0	0	0	0	0	0	0	0	0	0	0	0	0	0	0	0	0	0	0	0	0	0	0	0	0	0
38	0	0	0	0	0	0	0	0	0	0	0	0	0	0	0	0	0	0	0	0	0	0	0	0	0	0	0	0	0	0	0	0	0	0	0	0	0	0	0	0	0	0	0	0	0	0	0	0	0
39	0	0	0	0	0	0	0	0	0	0	0	0	0	0	0	0	0	0	0	0	0	0	0	0	0	0	0	0	0	0	0	0	0	0	0	0	0	0	0	10.5183	0	0	0	0	0	0	0	0	0
40	0	0	0	0	0	0	0	0	0	0	0	0	0	0	0	0	0	0	0	0	0	0	0	0	0	0	0	0	0	0	0	0	0	0	0	0	0	0	0	0	0	0	0	0	0	0	0	0	0
41	0	0	0	0	0	0	0	0	0	0	0	0	0	0	0	0	0	0	0	0	0	0	0	0	0	0	0	0	0	0	0	0	0	0	0	0	0	0	0	0	0	0	0	0	0	0	0	0	0
42	0	0	0	0	0	0	0	0	0	0	0	0	0	0	0	0	0	0	0	0	0	0	0	0	0	0	0	0	0	0	0	0	0	0	0	0	0	0	0	0	0	0	0	0	0	0	0	0	0
43	0	0	0	0	0	0	0	0	0	0	0	0	0	0	0	0	0	0	0	0	0	0	0	0	0	0	0	0	0	0	0	0	0	0	0	0	0	0	0	0	0	0	0	0	0	0	0	0	0
44	0	0	0	0	0	0	0	0	0	0	0	0	0	0	0	0	0	0	0	0	0	0	0	0	0	0	0	0	0	0	0	0	0	0	0	0	0	0	0	0	0	0	0	0	0	0	0	0	0
45	0	0	0	0	0	0	0	0	0	0	0	0	0	0	0	0	0	0	0	0	0	0	0	0	0	0	0	0	0	0	0	0	0	0	0	0	0	0	0	0	0	0	0	0	0	0	0	0	0
46	0	0	0	0	0	0	0	0	0	0	0	0	5.24758	0	0	0	0	0	0	0	0	0	0	0	0	0	0	0	0	0	0	0	0	0	0	0	0	0	0	0	0	0	0	0	0	0	0	0	0
47	0	0	0	0	0	0	0	0	0	0	0	0	5.34776	0	0	0	0	0	0	0	0	0	0	0	0	0	0	0	0	0	0	0	0	0	0	0	0	0	0	0	0	0	0	0	0	0	0	0	0
48	0	0	0	0	0	0	0	0	0	0	0	0	0	0	0	0	0	0	0	0	0	0	0	0	0	0	0	0	0	0	0	0	0	0	0	0	0	0	0	0	0	0	0	0	0	0	0	0	0
49	0	0	7.75909	0	0	0	0	0	0	0	0	0	0	0	0	0	0	0	0	0	0	0	0	0	0	0	0	0	0	0	0	0	0	0	0	0	0	0	0	0	0	0	0	0	0	0	0	0	0
50	9.4414	0	0	0	0	0	0	0	0	0	0	0	0	0	0	0	0	0	0	0	0	0	0	0	0	0	0	0	0	0	0	0	0	0	0	0	0	0	0	0	0	9.68744	0	0	0	0	0	0	0
51	0	0	0	0	0	0	0	0	0	0	0	0	0	0	0	0	0	0	0	0	0	0	0	0	0	0	0	0	0	0	0	0	0	0	0	0	0	0	0	0	0	5.86376	0	0	0	0	0	0	0
52	0	0	0	0	0	0	0	0	0	0	0	0	0	0	0	6.7843	0	0	0	0	0	0	0	0	0	0	0	0	0	0	0	0	0	0	0	0	0	0	0	0	0	0	0	0	0	0	0	0	0
53	0	0	0	0	0	0	0	0	0	0	0	0	0	0	0	0	0	0	0	0	0	0	0	0	0	0	0	0	0	0	0	0	0	0	0	0	0	0	0	0	0	0	0	0	0	0	0	0	0
54	0	0	0	0	0	0	0	0	0	0	0	0	0	0	0	0	0	0	0	0	0	0	0	0	0	0	0	0	0	0	0	0	5.39048	0	0	0	0	0	0	0	0	0	0	0	0	0	0	0	0
55	0	0	0	0	0	0	0	0	0	0	0	0	0	0	0	0	0	0	0	0	0	0	0	0	0	0	0	0	0	0	0	0	0	0	0	0	0	0	0	0	0	0	0	0	0	0	0	0	0
56	0	0	0	0	0	0	0	0	0	0	0	0	0	0	0	0	0	0	0	0	0	0	0	0	0	0	0	0	0	0	0	0	0	0	0	0	0	0	0	0	0	0	0	0	0	0	0	0	0
57	0	0	0	0	0	0	0	0	0	0	0	0	0	0	0	0	0	0	0	0	0	0	0	0	0	0	0	0	0	0	0	0	0	0	0	0	0	0	0	13.2741	0	0	0	0	0	0	0	0	0
58	0	0	0	0	0	0	0	0	0	0	0	0	0	0	0	0	0	7.12595	0	0	0	0	0	0	0	0	0	0	0	0	0	0	0	0	0	0	0	0	0	0	0	0	0	0	0	0	0	0	0
59	0	0	0	0	0	0	0	0	0	0	0	0	0	0	0	0	0	0	0	0	0	0	0	0	0	0	0	0	0	0	0	0	0	0	0	0	0	0	0	0	0	0	0	0	0	0	0	0	0
60	0	0	0	0	0	0	0	0	0	0	0	0	0	0	0	0	0	0	0	0	0	0	0	0	0	0	0	0	0	0	0	0	0	0	0	0	0	0	0	0	0	0	0	0	0	0	0	0	0
61	0	0	0	0	0	0	0	0	0	0	0	0	0	0	0	0	0	0	0	0	0	0	0	0	0	0	0	0	0	0	0	0	0	0	0	0	0	0	0	0	0	0	0	0	0	0	0	0	0
62	0	0	0	0	0	0	0	0	6.0344	0	0	0	0	0	0	0	0	0	0	0	0	0	0	0	0	0	0	0	0	0	0	0	0	0	0	0	0	0	0	0	0	0	0	0	0	0	0	0	0
63	0	0	0	0	0	0	0	0	0	0	0	0	0	0	0	0	0	0	0	0	0	0	0	0	0	0	0	0	0	0	0	0	0	0	0	0	0	0	0	0	0	0	0	0	0	0	0	0	0
64	0	0	0	0	0	0	0	0	0	0	0	0	0	0	0	0	0	0	0	0	0	0	0	0	0	0	0	0	0	0	0	0	0	0	0	0	0	0	0	0	0	0	0	0	0	0	0	0	0
65	0	0	0	0	0	0	0	0	0	0	0	0	0	0	0	0	0	0	0	0	0	0	0	0	0	0	0	0	0	0	0	0	0	0	0	0	0	0	0	0	0	0	0	0	0	0	0	0	0
66	0	0	0	0	0	0	0	0	0	0	0	0	0	0	0	0	0	0	0	0	0	0	0	0	0	0	0	0	0	0	0	0	0	0	0	0	0	0	0	0	0	0	0	0	0	0	0	0	0
67	0	0	0	0	0	0	0	0	0	0	0	0	0	0	0	0	0	0	0	9.46702	0	0	0	0	0	0	0	0	0	0	0	0	0	0	0	0	0	0	0	0	0	0	0	0	0	0	0	0	0
68	0	0	0	0	0	0	0	0	0	0	0	0	0	0	0	0	0	0	0	0	0	0	0	0	0	0	0	0	0	0	0	0	0	0	0	0	0	0	0	0	0	6.70126	0	0	0	0	0	0	0
69	0	0	0	0	0	0	0	0	0	0	0	0	0	0	0	6.95117	0	0	0	0	0	0	0	0	0	0	0	0	0	0	0	0	0	0	0	0	0	0	0	0	0	0	0	0	0	0	0	0	0
70	0	0	0	0	0	0	0	0	0	0	0	0	0	0	0	0	0	0	0	0	0	0	0	0	0	0	0	0	0	0	0	0	0	0	0	0	0	0	0	0	0	0	0	0	0	0	0	0	0
71	0	0	0	0	0	0	0	0	0	0	0	9.1944	0	0	0	0	0	0	0	0	0	0	0	0	0	0	0	0	0	0	0	0	0	0	0	0	0	0	0	0	5.09724	0	0	0	0	0	0	0	0
72	0	0	0	0	0	0	0	0	0	0	0	0	0	0	0	0	0	0	0	0	0	0	0	0	0	0	0	0	0	0	6.8461	0	0	0	0	0	0	0	0	0	0	0	0	0	0	0	0	0	0
73	0	0	0	0	0	0	0	0	0	0	0	0	0	0	0	0	0	0	0	0	0	0	0	0	0	0	0	0	0	0	0	0	0	0	0	0	0	0	0	0	0	0	0	0	0	0	0	0	0
74	0	0	0	0	0	0	0	0	0	0	0	0	0	0	0	0	0	0	0	0	0	0	0	0	0	0	0	0	0	0	0	0	0	0	0	0	0	0	0	0	0	0	0	0	0	0	0	0	0
75	0	0	0	0	0	0	7.91844	0	0	0	0	0	0	0	0	0	0	0	0	0	0	0	0	0	0	0	8.98607	0	0	0	0	0	0	0	0	0	0	0	0	0	0	0	0	0	0	0	0	0	0
76	0	0	0	0	0	0	0	0	0	0	0	0	0	0	0	0	0	0	0	0	0	0	0	0	0	0	0	0	0	0	0	0	0	0	0	0	0	0	0	0	0	0	0	0	0	0	0	0	0
77	0	0	0	0	0	0	0	0	0	0	0	0	0	0	0	0	0	0	0	0	0	0	0	0	0	0	0	0	0	0	0	0	0	0	0	9.23397	0	0	0	0	0	0	0	0	0	0	0	0	0
78	0	0	0	0	0	0	0	0	0	0	0	0	0	0	0	0	0	0	0	0	0	0	0	0	0	0	0	0	0	0	0	0	0	0	0	0	0	0	0	0	0	0	0	0	0	6.78305	0	0	0
79	0	0	0	0	0	0	0	8.02982	0	0	0	0	0	0	0	0	0	0	0	0	0	0	0	0	0	0	0	0	0	0	0	0	0	0	0	0	0	0	0	0	0	0	0	0	0	0	0	0	0
80	0	0	0	0	0	0	0	0	0	0	0	0	0	0	0	0	0	0	0	0	0	0	0	0	0	0	0	0	0	0	0	0	0	0	0	0	0	0	0	0	0	0	0	0	0	0	7.52629	0	0
81	0	0	0	0	0	0	0	0	0	0	0	0	9.48906	0	0	0	0	0	0	0	0	0	0	0	0	0	0	0	0	0	0	0	0	0	0	0	0	0	0	0	0	0	0	0	0	0	0	0	0
82	0	0	0	0	0	0	0	0	0	0	0	0	0	0	0	0	0	0	0	0	0	0	0	0	0	0	0	0	0	0	0	0	0	0	0	0	0	0	0	0	0	0	0	0	0	0	0	0	0
83	0	0	0	0	0	0	0	0	0	0	0	0	0	0	0	0	0	0	0	0	0	0	0	0	0	0	0	0	0	0	0	0	0	0	0	0	0	0	0	0	0	0	0	0	0	0	0	0	0
84	5.60876	0	0	0	0	0	0	0	0	0	0	0	0	0	0	0	0	0	0	0	0	0	0	0	0	0	0	0	0	0	0	0	0	0	0	0	0	0	0	0	0	0	0	0	0	0	0	0	0
85	0	0	0	0	0	0	0	0	0	0	0	0	0	0	0	0	0	0	0	0	0	0	0	0	0	0	0	0	0	0	0	0	0	0	0	0	0	0	0	0	0	0	0	0	0	0	0	0	0
86	0	0	10.1465	0	0	9.71816	0	0	0	0	0	0	0	0	0	0	0	0	0	0	0	0	0	0	0	0	0	0	0	0	0	0	0	0	0	0	0	0	0	0	0	0	0	0	0	0	0	0	0
87	0	0	0	0	0	0	0	0	0	0	0	0	0	0	0	0	0	0	0	0	0	0	0	0	0	0	0	0	0	0	0	0	0	0	0	0	0	0	0	0	0	0	0	0	0	0	0	0	0
reward-splitting neuron
Cell #1
fluorescence z-score
	Time (s)	-5	-4.9	-4.8	-4.7	-4.6	-4.5	-4.4	-4.3	-4.2	-4.1	-4	-3.9	-3.8	-3.7	-3.6	-3.5	-3.4	-3.3	-3.2	-3.1	-3	-2.9	-2.8	-2.7	-2.6	-2.5	-2.4	-2.3	-2.2	-2.1	-2	-1.9	-1.8	-1.7	-1.6	-1.5	-1.4	-1.3	-1.2	-1.1	-1	-0.9	-0.8	-0.7	-0.6	-0.5	-0.4	-0.3
1a+	Mean	-0.118101	-0.118218	-0.116595	-0.0988097	-0.11474	-0.0741173	-0.102429	-0.0733948	-0.0259518	-0.039838	-0.0523094	-0.000296003	0.0352239	0.000363604	-0.022356	0.0344406	-0.0186539	-0.0325986	0.0197286	0.139522	0.148769	0.0979822	0.0584505	0.0715308	0.107658	0.14907	0.0871873	0.023003	-0.0405416	-0.0778815	-0.0924167	-0.136586	-0.183105	-0.199255	-0.233937	-0.218315	-0.168461	-0.106075	-0.0804042	-0.0749101	-0.035427	-0.0726626	-0.0725226	-0.128771	0.0361592	0.0414014	0.122679	0.104259
	SEM	0.215758	0.212782	0.206122	0.220445	0.235083	0.231369	0.222031	0.227578	0.227254	0.226609	0.215318	0.216316	0.218629	0.21557	0.214974	0.204959	0.19816	0.186927	0.199885	0.216457	0.227251	0.235503	0.238137	0.228415	0.213723	0.205603	0.214039	0.193245	0.197689	0.191785	0.188965	0.17781	0.173233	0.167772	0.167354	0.182248	0.176256	0.198962	0.189382	0.183972	0.171621	0.165838	0.152267	0.148527	0.165978	0.205763	0.217117	0.204665
1a-	Mean	0.0326576	0.0681031	0.0214679	0.0149061	0.000196348	-0.031949	-0.00704815	-0.0256061	0.00813797	-0.0290812	-0.0283323	-0.0344692	-0.100916	-0.123488	-0.0482271	-0.0265846	-0.0273003	-0.0778697	-0.0954787	-0.104041	-0.0806798	-0.107817	-0.112498	-0.12071	-0.127261	-0.15348	-0.107422	-0.0857295	-0.0468816	-0.0159258	0.000667896	0.127946	0.145928	0.0975635	0.0498652	0.0732708	0.0100176	-0.0205805	0.00614774	0.0451748	0.0365569	0.0312939	0.00210555	0.0345828	0.0663965	0.0492021	0.0080852	0.0570295
	SEM	0.156944	0.14682	0.138318	0.14502	0.147353	0.140143	0.123557	0.128707	0.14057	0.139401	0.157725	0.147	0.13582	0.14267	0.166815	0.161063	0.149321	0.148339	0.144557	0.152754	0.178673	0.186302	0.177597	0.1662	0.160672	0.15709	0.147261	0.170025	0.180458	0.196887	0.207258	0.205917	0.227759	0.249146	0.247406	0.244242	0.242662	0.235812	0.216845	0.212117	0.216737	0.231228	0.215487	0.204263	0.21725	0.223496	0.216732	0.22903
1b+	Mean	0.0322416	-0.0362561	-0.0563526	-0.095478	-0.132141	-0.222484	-0.282295	-0.235998	-0.269935	-0.264891	-0.232087	-0.225644	-0.202045	-0.152742	-0.126406	-0.124147	-0.121231	-0.0864034	-0.120935	-0.1215	-0.141604	-0.100761	-0.0918679	-0.134343	-0.118537	-0.0889382	-0.0695171	0.00728481	0.0529368	0.0104602	-0.0353688	0.00652343	0.00947698	-0.0285927	-0.0693645	-0.0731374	-0.0742999	-0.0429679	-0.0993583	-0.0896555	-0.0691608	-0.0537066	-0.0210555	-0.0624932	-0.102163	-0.0662688	-0.0833189	-0.133571
	SEM	0.213944	0.210047	0.211642	0.216007	0.196362	0.18782	0.182762	0.169571	0.163023	0.160399	0.162047	0.163751	0.166071	0.170656	0.177219	0.190448	0.191575	0.201251	0.20839	0.225177	0.221499	0.222603	0.218207	0.190224	0.184631	0.168239	0.177725	0.188455	0.195402	0.195828	0.196485	0.183917	0.183965	0.190052	0.180789	0.179437	0.170605	0.176525	0.16923	0.174974	0.192307	0.196154	0.203976	0.214956	0.212941	0.21845	0.213468	0.213049
1b-	Mean	-0.110219	-0.165899	-0.177447	-0.226785	-0.201926	-0.171826	-0.166857	-0.152585	-0.148666	-0.194713	-0.253703	-0.305118	-0.299067	-0.357589	-0.313903	-0.302883	-0.278044	-0.313309	-0.276277	-0.234486	-0.204046	-0.19851	-0.281112	-0.338312	-0.376142	-0.311194	-0.260691	-0.261126	-0.27279	-0.279558	-0.271967	-0.318824	-0.292727	-0.215641	-0.219129	-0.237914	-0.240747	-0.234552	-0.177584	-0.152095	-0.0716143	-0.104104	-0.0465253	-0.066265	-0.0932058	-0.10135	-0.126355	-0.139928
	SEM	0.211757	0.224748	0.21832	0.196152	0.200011	0.203334	0.208174	0.210571	0.198945	0.205007	0.188987	0.176435	0.177165	0.172239	0.181237	0.165124	0.153048	0.151844	0.160647	0.166749	0.168085	0.166191	0.159993	0.146453	0.133602	0.132054	0.142044	0.140278	0.13522	0.140884	0.138405	0.133817	0.138715	0.154249	0.168284	0.160282	0.138162	0.139269	0.143157	0.152667	0.176293	0.178393	0.168184	0.171156	0.185207	0.172623	0.161716	0.162349
estimated spike rate
Trial #/Time(s)	-5	-4.9	-4.8	-4.7	-4.6	-4.5	-4.4	-4.3	-4.2	-4.1	-4	-3.9	-3.8	-3.7	-3.6	-3.5	-3.4	-3.3	-3.2	-3.1	-3	-2.9	-2.8	-2.7	-2.6	-2.5	-2.4	-2.3	-2.2	-2.1	-2	-1.9	-1.8	-1.7	-1.6	-1.5	-1.4	-1.3	-1.2	-1.1	-1	-0.9	-0.8	-0.7	-0.6	-0.5	-0.4	-0.3	-0.2
1	0	0	0	0	0	0	0	0	0	0	0	0	0	0	0	0	0	0	0	0	0	0	0	0	0	0	0	0	0	0	0	0	0	0	0	0	0	0	0	0	0	0	0	0	0	0	0	0	17.0671
2	0	0	0	0	0	0	0	0	0	0	0	0	0	0	0	0	0	0	0	0	0	0	0	0	0	0	0	0	0	0	0	0	0	0	0	0	0	0	0	0	0	0	0	0	0	0	0	0	0
3	0	0	0	0	0	0	0	0	0	0	0	0	0	0	0	0	0	0	0	0	0	0	0	0	0	0	0	0	0	0	0	0	0	0	0	0	0	0	0	0	14.5625	0	0	0	0	0	0	0	0
4	0	0	0	0	0	0	0	8.71596	0	0	0	9.44604	9.60549	0	0	0	0	0	0	17.921	0	0	0	0	0	0	0	0	0	0	0	0	0	0	0	0	0	0	0	0	0	0	0	0	0	0	0	0	0
5	0	0	0	0	0	0	0	0	0	0	0	0	0	0	0	0	0	0	0	0	0	0	0	14.5076	0	0	0	0	0	0	0	0	0	0	0	0	0	0	0	0	0	0	0	0	7.43143	5.58872	17.4722	0	0
6	0	0	7.01706	12.2517	0	0	0	0	0	0	0	0	0	0	0	0	0	0	0	0	0	0	0	0	0	0	0	0	0	0	0	0	0	0	0	0	0	0	0	0	0	0	0	0	0	0	0	0	0
7	0	0	0	0	0	0	0	14.0365	0	0	0	0	0	0	0	0	0	0	0	0	0	0	0	0	0	0	0	0	0	0	0	0	0	0	0	0	0	0	0	0	0	0	0	0	0	0	0	0	0
8	0	0	0	0	0	0	0	0	0	0	0	0	0	0	0	0	0	0	0	0	0	0	0	0	0	0	0	0	0	0	0	0	0	0	0	0	0	0	0	0	0	0	0	0	0	0	0	0	0
9	0	0	0	0	0	0	0	0	0	0	0	0	0	0	0	11.4823	7.81476	0	0	0	0	0	0	0	0	0	0	0	0	0	0	0	0	0	0	0	0	0	0	0	0	0	0	0	0	0	0	0	0
10	0	0	0	0	0	0	0	0	0	0	0	0	0	0	0	0	0	0	0	0	0	0	0	0	0	0	0	0	0	0	0	0	0	0	0	0	0	0	0	0	0	0	0	0	0	0	0	0	0
11	0	0	0	0	0	0	0	0	0	0	0	0	0	0	0	0	0	0	0	0	0	0	0	0	9.76113	14.1074	0	0	0	0	0	0	0	0	0	0	0	0	0	0	0	0	0	0	15.8935	0	0	0	0
12	0	0	0	0	0	10.8041	0	0	0	0	0	0	0	0	0	0	0	0	0	0	0	0	0	0	0	0	0	0	0	0	0	0	0	0	0	0	7.30265	8.63114	8.25319	0	0	0	0	0	0	0	0	0	0
13	0	0	0	0	0	0	0	0	0	0	0	0	0	0	0	0	0	0	0	0	0	0	0	15.7422	0	0	0	0	0	0	0	0	0	0	0	0	0	0	0	0	0	0	0	0	0	0	0	0	0
14	0	0	0	0	0	0	0	0	0	0	0	0	0	0	0	0	0	0	0	0	0	0	0	0	0	0	0	0	0	0	0	0	0	0	0	0	0	0	0	8.29355	13.0221	0	0	0	9.68904	0	0	0	0
15	0	0	0	0	0	0	0	0	0	0	0	0	0	0	0	0	0	0	11.2675	0	0	0	0	0	0	0	0	0	0	0	0	0	0	0	0	0	5.80359	7.43037	0	0	0	0	0	0	0	0	0	0	0
16	0	0	0	0	0	0	0	0	0	0	0	0	0	0	0	0	0	0	0	0	0	0	0	0	0	0	0	0	0	0	0	0	12.5981	0	0	0	0	0	0	0	0	0	0	0	0	0	0	0	0
17	0	0	0	0	11.3589	0	0	0	0	0	0	0	0	0	0	0	0	0	0	0	0	0	0	0	0	9.21428	6.59048	0	0	0	0	0	0	0	13.5374	0	0	0	0	0	0	0	0	0	0	0	0	0	0
18	0	0	0	0	0	0	0	0	0	0	0	7.96019	6.90024	0	0	0	0	0	0	6.4047	6.22649	9.2209	0	0	0	0	0	0	0	0	0	0	0	0	0	0	0	0	0	0	0	0	0	0	0	22.7617	0	0	0
19	0	0	0	0	0	0	0	0	0	0	0	0	0	0	0	0	0	0	0	0	0	0	0	0	0	0	0	0	0	0	0	0	0	0	0	0	0	0	0	0	0	0	0	0	0	0	0	0	0
20	0	0	0	0	0	0	0	0	0	0	0	0	6.99179	6.09986	11.176	0	0	0	0	0	0	0	0	0	0	0	0	0	0	0	0	0	0	0	0	0	0	0	0	0	0	0	0	0	0	0	0	0	0
21	0	0	0	0	0	0	0	0	0	0	0	0	0	0	0	0	0	0	0	0	0	0	0	0	0	0	0	0	0	0	0	0	0	0	0	0	0	0	0	0	0	0	0	0	0	0	0	0	0
22	0	0	0	0	0	0	0	0	0	0	0	0	0	0	0	0	0	0	14.3377	0	0	0	0	0	0	0	0	0	0	0	0	0	0	0	0	0	0	0	0	0	0	0	0	0	0	0	0	0	0
23	0	0	0	0	0	0	0	0	0	9.57056	0	0	0	0	0	0	0	0	0	0	0	0	0	0	0	0	0	0	0	0	0	9.65045	9.26228	10.3608	0	0	0	0	0	0	0	0	0	0	17.3131	0	0	0	0
24	6.46354	7.84388	7.25478	0	0	0	0	0	0	0	0	0	0	0	0	0	0	0	0	0	0	0	0	0	12.3314	0	0	0	0	0	0	0	0	0	0	0	0	0	0	10.7893	11.3381	0	0	0	0	0	0	0	0
25	0	0	0	0	0	0	0	0	0	0	0	0	0	0	0	0	0	0	0	0	0	0	0	0	0	0	0	11.184	7.63163	0	5.96778	5.98212	0	0	0	0	12.7088	0	0	0	0	0	0	0	0	0	0	0	0
26	0	0	0	0	0	0	0	0	0	0	0	0	0	0	16.4448	0	0	0	0	0	0	0	0	0	0	0	0	0	0	0	0	8.41967	12.1892	0	0	0	0	0	0	0	0	0	0	0	0	0	0	0	0
27	0	0	0	0	0	0	0	0	0	0	0	0	0	0	0	11.3384	0	0	0	0	0	0	0	0	0	0	0	0	0	0	0	0	0	0	0	0	0	0	0	0	0	0	0	0	0	0	0	0	12.3175
28	0	0	0	0	0	0	0	0	0	0	0	0	0	0	0	0	0	0	0	0	0	0	0	0	0	0	0	0	0	0	0	8.73426	0	0	0	0	0	0	0	0	0	0	0	12.0392	0	0	0	0	0
29	0	0	0	0	0	8.96265	0	0	0	0	0	0	0	0	0	0	0	0	0	0	0	0	0	0	0	0	0	0	15.1833	0	0	0	0	0	0	0	0	0	0	0	0	0	0	0	0	0	0	0	0
30	0	0	0	0	0	0	0	0	0	0	0	0	0	0	0	0	0	0	0	0	0	0	0	0	0	0	0	0	0	0	0	0	0	0	0	0	0	0	0	0	0	0	0	0	0	0	0	0	0
31	0	0	0	0	0	0	0	0	0	0	0	0	0	0	0	0	0	0	0	0	0	0	0	0	0	0	0	0	0	0	0	0	0	0	0	0	0	0	0	0	0	0	0	0	0	0	0	0	0
32	0	0	0	0	0	0	0	0	0	0	10.0287	0	0	0	0	0	0	0	0	0	0	0	0	0	0	0	0	0	0	0	0	0	0	0	0	0	0	0	0	0	0	0	0	0	0	0	0	0	0
33	0	0	0	0	0	0	0	0	0	0	0	0	0	0	0	0	0	0	0	0	0	0	0	0	0	0	0	0	0	0	0	0	0	0	0	0	0	0	0	0	0	0	0	8.90031	6.7399	10.576	0	0	0
34	0	0	0	0	0	0	0	0	0	0	0	0	0	0	0	0	0	0	0	0	0	0	0	0	0	0	0	0	0	0	0	0	0	0	0	0	0	0	0	0	0	0	0	0	0	0	0	0	0
35	0	0	0	0	0	0	0	0	0	0	0	0	0	0	0	0	0	0	0	0	0	0	0	0	0	0	0	0	0	0	0	0	0	0	0	0	0	0	0	0	0	0	0	0	0	0	0	0	0
36	0	0	0	0	0	0	0	0	12.5829	0	0	0	0	9.59459	0	0	0	0	0	0	0	0	0	0	0	0	0	0	0	0	0	0	0	0	0	0	0	0	0	0	0	0	0	0	0	0	0	0	0
37	0	0	0	0	0	0	0	0	0	0	0	0	0	0	0	0	0	0	0	0	23.1432	0	0	0	0	0	0	0	0	0	0	0	0	0	0	0	0	0	0	0	0	0	0	0	0	0	0	0	0
38	0	0	0	0	0	0	0	0	0	0	0	0	0	0	0	0	0	0	0	0	0	0	0	0	0	0	0	0	0	0	0	0	0	0	0	0	0	0	0	0	0	0	0	0	0	0	0	0	0
39	0	0	0	0	0	0	0	0	0	0	0	0	0	0	0	10.6049	0	12.3266	0	5.39257	6.34484	0	0	0	0	0	0	10.8014	0	10.0972	0	0	0	0	0	0	0	0	0	0	0	0	0	0	0	0	0	0	0
40	0	0	0	0	0	0	0	0	0	0	0	0	0	0	0	0	0	0	0	0	0	0	0	0	0	0	0	0	0	0	0	0	0	0	0	0	0	0	0	0	0	0	0	0	0	0	0	0	0
41	0	0	0	0	0	0	0	0	0	0	0	0	0	0	0	0	0	0	0	0	0	0	0	0	0	0	0	0	0	0	0	0	0	0	0	0	0	0	0	7.61505	0	0	0	0	0	0	0	0	0
42	0	0	0	0	11.4197	0	0	0	0	0	0	0	0	0	0	0	0	0	0	0	0	0	0	0	0	0	0	0	0	0	0	0	0	0	0	0	0	0	0	0	0	0	0	0	0	0	0	0	0
43	0	0	0	0	0	0	0	0	0	0	0	0	0	0	0	0	0	0	0	0	0	0	0	0	0	0	0	0	0	0	0	0	0	0	0	0	0	0	0	0	0	0	0	0	0	0	0	0	0
44	0	0	0	0	0	0	7.37109	12.765	0	0	0	0	0	0	0	0	0	0	0	0	0	0	0	0	0	0	0	0	0	0	0	0	0	0	0	0	0	0	0	13.4867	0	0	0	0	0	0	0	0	0
45	0	0	0	0	0	0	0	0	0	9.32388	9.17466	0	0	0	0	0	0	0	0	0	0	0	0	0	0	0	0	0	0	0	0	0	0	0	0	0	0	0	0	0	0	0	0	0	0	0	0	0	0
46	0	0	0	0	0	0	0	0	0	0	0	0	0	0	0	0	0	0	0	0	0	0	0	0	0	0	0	0	0	0	0	0	0	0	0	0	0	0	0	0	0	0	0	0	0	0	0	0	0
47	0	0	0	0	0	0	0	0	0	0	0	0	0	0	0	0	0	0	0	0	0	0	0	0	7.28115	7.5158	9.36642	0	0	0	0	0	0	0	0	0	0	0	0	0	0	0	0	0	0	0	0	0	0
48	0	0	0	0	0	0	0	0	0	0	0	0	0	0	0	0	0	0	0	0	0	0	0	9.0704	0	0	0	0	0	0	0	0	0	0	0	0	0	0	0	0	0	0	0	0	0	0	0	0	0
49	0	0	0	0	0	0	0	0	0	0	0	0	0	0	0	0	0	0	0	0	0	0	0	0	0	0	0	0	0	0	0	0	0	0	0	0	0	0	0	0	0	0	0	0	0	0	0	0	0
50	0	0	0	0	0	0	0	0	0	0	0	0	0	0	0	0	0	0	0	0	0	0	0	0	0	0	0	0	0	0	0	0	0	0	0	0	0	0	0	0	0	0	0	0	0	0	0	0	0
51	0	0	0	0	0	0	0	0	0	0	0	0	9.40872	15.9493	0	0	0	0	0	0	0	0	0	0	0	0	0	0	0	0	0	0	0	0	0	0	0	0	0	0	0	0	0	0	0	0	0	0	0
52	0	0	0	0	0	0	0	0	0	0	0	0	0	0	0	0	0	0	0	0	0	0	0	0	0	0	0	0	0	0	0	0	0	0	0	0	9.02781	7.30755	8.30481	0	0	8.58318	0	0	0	0	0	0	0
53	0	0	0	0	0	0	0	0	0	0	0	0	0	0	0	0	0	0	0	0	0	0	0	0	0	0	0	0	0	0	0	0	0	0	0	0	0	0	0	0	0	0	0	0	0	0	0	0	0
54	0	0	0	0	0	0	0	0	0	0	0	0	0	0	0	0	0	0	0	0	0	0	0	0	0	0	0	0	0	0	0	0	0	0	0	0	0	0	0	0	0	0	0	0	0	0	0	0	0
55	0	0	0	0	0	0	0	0	0	0	0	0	0	0	0	0	0	0	0	0	0	0	0	0	0	0	0	0	0	0	0	0	0	0	0	0	0	0	0	0	0	0	0	0	0	0	0	0	0
56	0	0	0	0	0	0	0	0	0	0	0	0	0	0	0	0	0	0	0	0	0	0	0	0	0	0	0	0	0	0	0	0	0	0	0	0	0	0	0	0	0	0	0	0	0	0	0	0	0
57	0	0	0	0	0	0	0	0	0	0	0	0	0	0	0	0	0	0	0	0	0	0	0	0	0	0	0	0	0	0	0	8.14306	0	0	0	0	0	0	0	11.231	0	0	0	0	0	0	0	0	0
58	0	0	0	0	0	0	0	0	0	0	0	0	0	0	0	0	0	0	0	0	0	0	0	0	0	0	0	0	0	0	0	0	0	0	0	0	0	0	0	0	0	0	0	0	0	0	0	0	0
59	0	0	0	0	0	0	0	0	0	0	0	0	0	10.9002	0	13.5159	0	0	0	0	0	0	0	0	0	0	0	0	0	0	0	0	0	0	0	0	0	10.3241	0	0	0	0	0	0	10.8811	11.4133	0	0	0
60	0	0	0	0	0	0	0	0	0	0	0	0	0	0	0	0	0	0	0	0	0	0	0	0	0	0	0	11.4635	0	9.52085	0	0	0	0	0	0	0	0	0	0	8.02615	0	0	0	0	0	0	0	0
61	0	0	0	0	0	0	0	0	0	0	0	0	0	0	0	0	0	0	0	0	0	0	0	0	0	0	0	0	0	0	0	0	9.07969	0	0	0	0	0	0	0	0	0	0	0	0	0	0	0	0
62	0	0	0	0	0	0	0	0	0	0	0	0	0	0	0	0	0	0	0	0	0	0	0	0	0	0	0	19.5805	0	0	0	0	0	0	0	0	0	0	0	0	0	0	0	0	0	0	0	0	0
63	0	0	9.56772	0	0	0	0	0	0	0	0	0	0	0	0	0	0	9.83133	5.65071	9.26095	0	0	0	0	0	0	0	11.7655	0	0	0	0	0	10.9109	0	0	0	0	0	0	0	0	0	0	0	0	0	0	0
64	0	0	0	0	0	0	0	0	0	0	0	0	0	0	0	0	0	0	0	0	0	0	0	0	0	0	0	0	0	0	0	0	0	0	0	0	0	0	0	0	0	0	0	0	0	0	0	0	0
65	0	0	0	0	0	0	0	0	0	0	0	0	0	0	0	0	0	0	0	0	0	13.425	0	0	0	0	0	0	0	0	0	0	0	0	0	0	0	0	0	0	0	0	0	0	0	0	0	0	0
66	0	12.1973	0	0	0	0	0	0	0	0	0	0	0	0	11.034	12.9957	0	0	0	0	0	0	0	0	0	0	0	0	0	0	0	0	0	0	0	0	0	0	0	0	0	0	14.9816	0	0	0	0	0	0
67	0	0	0	0	0	0	0	9.08273	5.43667	0	0	0	0	13.3066	0	0	0	0	0	0	0	0	0	0	0	0	0	0	0	0	0	0	0	0	0	0	0	0	0	0	0	0	0	0	0	0	0	0	0
68	0	0	0	0	8.77361	14.9733	0	0	0	0	0	0	0	0	0	0	0	0	0	0	0	0	0	0	0	0	10.5595	0	0	0	0	0	0	0	0	0	0	0	9.09706	0	8.58172	0	0	0	0	0	0	0	0
69	0	0	0	0	0	0	0	0	0	0	0	0	0	0	0	0	0	0	0	0	0	0	0	0	0	0	0	0	0	0	0	0	0	9.02315	0	10.8632	0	7.25039	0	0	0	0	0	0	0	0	0	9.8931	0
70	0	0	0	0	0	0	0	0	0	0	0	0	0	0	0	0	0	0	0	0	0	0	0	0	0	0	0	0	0	0	0	0	0	0	0	0	0	0	0	0	0	0	0	0	0	0	0	7.55913	10.4903
71	0	0	0	0	0	0	0	0	0	0	0	0	0	0	0	0	0	0	0	0	0	0	0	0	0	0	0	0	0	0	0	0	0	0	0	0	0	0	0	0	0	0	0	0	0	0	0	0	0
72	0	0	0	0	0	0	0	0	0	0	0	0	0	0	0	0	0	0	0	0	0	0	0	0	0	0	0	0	9.02769	0	0	0	0	0	0	0	0	0	0	0	0	0	0	0	0	0	0	0	0
73	0	0	0	0	0	0	0	0	0	0	0	0	0	0	0	0	0	0	0	0	0	0	0	0	0	0	0	0	0	0	0	0	0	0	0	0	8.48594	0	0	0	0	0	0	0	0	0	0	0	0
74	0	0	0	0	0	0	0	0	0	0	0	0	0	0	0	0	0	0	0	0	0	0	0	0	0	0	0	0	0	0	0	0	0	0	0	0	0	0	0	0	0	0	0	0	0	0	0	0	0
75	0	0	0	0	0	0	0	0	0	0	0	0	0	0	0	0	0	0	0	0	0	0	0	0	0	0	0	0	0	0	0	0	0	0	0	0	0	0	0	0	0	0	0	0	0	0	0	0	0
76	0	0	0	0	0	0	0	0	0	0	0	0	0	0	0	6.16231	7.33051	13.5751	0	0	0	0	0	0	0	0	0	0	0	0	0	0	0	0	0	0	0	0	0	0	0	0	0	0	0	0	0	0	0
77	0	0	0	0	0	0	0	0	0	0	0	0	0	0	0	0	0	0	0	0	0	0	0	0	0	0	0	0	0	0	0	0	0	0	0	0	0	0	0	0	0	0	0	0	0	0	0	0	0
78	7.21981	0	0	0	0	0	0	0	0	0	0	0	0	0	0	0	0	0	0	0	0	0	0	0	0	0	0	0	0	0	0	0	6.9377	8.21667	0	0	0	0	0	0	11.0999	0	0	0	0	0	0	0	0
79	0	0	0	0	0	0	0	0	0	0	0	0	0	0	0	0	0	0	0	0	0	0	0	0	0	0	0	0	0	0	0	0	0	0	0	0	0	0	0	0	0	0	0	0	0	0	0	0	0
80	0	0	0	0	0	0	0	0	0	0	0	0	0	0	0	0	0	0	0	0	0	0	0	0	0	0	0	0	0	0	0	0	0	0	0	0	0	0	0	0	9.59957	0	0	0	0	0	0	0	0
81	9.3097	0	0	0	0	0	0	0	0	0	0	0	0	0	0	0	0	0	0	0	0	0	0	0	0	0	0	0	0	0	0	0	12.2667	10.1526	0	0	0	0	0	0	0	0	0	0	0	0	0	0	0
82	0	0	0	0	0	0	0	0	0	0	0	0	0	0	0	0	0	0	0	0	8.49381	0	0	0	0	0	0	0	0	0	0	0	0	0	0	0	0	0	0	0	0	0	0	10.0629	9.60984	0	0	0	0
83	0	0	0	0	0	0	0	0	0	0	0	0	0	0	0	0	0	0	7.46439	8.88195	0	0	0	0	0	0	0	0	0	0	0	0	0	0	0	0	0	0	0	0	0	0	0	0	0	0	0	0	0
84	0	0	0	0	0	0	0	0	0	0	0	0	0	0	0	0	0	0	0	0	0	0	0	0	0	0	0	0	0	0	0	0	0	0	0	0	0	0	0	0	0	0	0	0	0	0	0	0	0
85	0	0	0	0	7.11331	9.52469	0	0	0	8.18567	0	0	0	0	0	0	0	0	0	0	0	0	0	0	0	0	0	0	0	0	0	0	0	0	0	0	0	0	0	0	0	0	0	0	0	0	0	0	0
86	0	0	0	0	0	0	0	0	0	0	0	0	0	0	0	0	0	0	0	0	0	0	0	0	0	0	0	0	0	0	0	0	0	0	0	0	0	10.0024	0	0	0	0	15.1259	0	0	0	0	0	0
87	0	0	0	0	0	0	0	0	0	0	0	0	0	0	0	0	0	0	0	0	0	0	0	0	0	8.76886	0	0	0	0	0	0	0	0	0	0	0	0	0	0	0	0	0	0	0	0	0	0	0
88	0	0	0	0	0	0	0	0	0	0	0	0	0	0	0	0	0	0	0	0	0	0	0	0	0	0	9.10984	0	0	0	0	0	0	0	0	0	0	0	0	0	0	0	0	0	0	0	0	0	0
Cell #2
fluorescence z-score
	Time (s)	-5	-4.9	-4.8	-4.7	-4.6	-4.5	-4.4	-4.3	-4.2	-4.1	-4	-3.9	-3.8	-3.7	-3.6	-3.5	-3.4	-3.3	-3.2	-3.1	-3	-2.9	-2.8	-2.7	-2.6	-2.5	-2.4	-2.3	-2.2	-2.1	-2	-1.9	-1.8	-1.7	-1.6	-1.5	-1.4	-1.3	-1.2	-1.1	-1	-0.9	-0.8	-0.7	-0.6	-0.5	-0.4	-0.3
1a+	Mean	-0.461368	-0.440041	-0.552054	-0.515366	-0.523103	-0.595016	-0.652097	-0.507882	-0.505446	-0.405527	-0.454477	-0.398014	-0.343743	-0.370178	-0.352313	-0.44252	-0.432543	-0.327956	-0.26147	-0.228073	-0.326898	-0.430685	-0.389917	-0.468728	-0.49796	-0.388193	-0.487239	-0.480408	-0.48178	-0.405204	-0.378727	-0.404487	-0.44164	-0.387578	-0.372701	-0.415671	-0.461027	-0.470881	-0.513401	-0.475459	-0.378	-0.447816	-0.402252	-0.479911	-0.471541	-0.355847	-0.390075	-0.312392
	SEM	0.104466	0.0945352	0.106503	0.103512	0.104142	0.0777863	0.0834592	0.0808052	0.0779092	0.0935642	0.124912	0.104132	0.104197	0.110461	0.0879637	0.0796747	0.0989231	0.136623	0.153541	0.140654	0.118562	0.110184	0.123628	0.109782	0.111012	0.113582	0.0951528	0.10936	0.103716	0.113203	0.106351	0.0859625	0.0787904	0.0763095	0.0702526	0.10051	0.0708933	0.0490739	0.0809913	0.0698638	0.0789371	0.0820256	0.0728718	0.0719435	0.0798223	0.0930262	0.120738	0.128285
1a-	Mean	-0.133882	-0.0974368	-0.128292	-0.0919942	-0.200382	-0.0886266	-0.0713551	0.0182703	-0.0871427	-0.132741	-0.131666	-0.146842	-0.182218	-0.172963	-0.202183	-0.284084	-0.301593	-0.289077	-0.492794	-0.405548	-0.259547	-0.325093	-0.374508	-0.295644	-0.298066	-0.26567	-0.385452	-0.389237	-0.379018	-0.316923	-0.23252	-0.293617	-0.292874	-0.324917	-0.381768	-0.377409	-0.417748	-0.48336	-0.505285	-0.449989	-0.474616	-0.455469	-0.491593	-0.488876	-0.489456	-0.482859	-0.29634	-0.34695
	SEM	0.210902	0.23683	0.256794	0.232654	0.209391	0.197619	0.21698	0.184922	0.181244	0.158508	0.153649	0.157075	0.13433	0.113028	0.102235	0.0905763	0.0883074	0.0814975	0.099422	0.0795112	0.0903334	0.0805606	0.0756303	0.0956449	0.134172	0.127276	0.14619	0.139629	0.136684	0.189919	0.176243	0.153579	0.135797	0.138503	0.13831	0.142469	0.107986	0.111011	0.111912	0.0897014	0.0956043	0.105095	0.0945957	0.0842565	0.0817055	0.0996714	0.123628	0.116539
1b+	Mean	-0.100079	-0.113146	-0.209031	-0.047589	-0.187909	-0.0517706	-0.0737392	0.0739298	0.129727	0.122929	0.0361043	-0.0911467	-0.0605132	-0.0339813	-0.119477	-0.135335	-0.220177	-0.228075	-0.25953	-0.25409	-0.24305	-0.236907	-0.303817	-0.245843	-0.338127	-0.385809	-0.389557	-0.319328	-0.345075	-0.318296	-0.242253	-0.362458	-0.406051	-0.383607	-0.418984	-0.379189	-0.377316	-0.379174	-0.257416	-0.226472	-0.266533	-0.306194	-0.347081	-0.319631	-0.395599	-0.360281	-0.410927	-0.442355
	SEM	0.230443	0.195859	0.192377	0.178275	0.163152	0.144289	0.127205	0.201621	0.242535	0.223725	0.241083	0.223512	0.218656	0.208912	0.190179	0.190663	0.201923	0.169076	0.154919	0.148891	0.147367	0.135153	0.138148	0.144487	0.11476	0.110033	0.0971557	0.111659	0.124303	0.115486	0.107963	0.0947914	0.0884679	0.106274	0.0969342	0.0919132	0.0898035	0.0937503	0.111347	0.145682	0.141607	0.12253	0.115346	0.116366	0.101656	0.123184	0.0913726	0.0796763
1b-	Mean	-0.287864	-0.321176	-0.204721	-0.285276	-0.257624	-0.284522	-0.153413	-0.0623308	-0.211413	-0.155779	-0.208381	-0.190274	-0.130674	-0.179	-0.0960835	-0.0831006	-0.0644141	-0.0640343	-0.0516648	-0.133323	-0.0568296	-0.136269	-0.201313	-0.14439	-0.0954029	-0.106505	-0.0796238	-0.0995896	-0.140101	-0.138429	-0.158757	-0.253206	-0.239567	-0.202364	-0.187189	-0.196286	-0.141225	-0.14992	-0.307846	-0.291499	-0.273232	-0.266234	-0.277514	-0.307471	-0.303552	-0.359665	-0.397287	-0.290617
	SEM	0.155341	0.197541	0.171917	0.169646	0.190665	0.208217	0.25435	0.303237	0.283961	0.314257	0.296056	0.285269	0.282156	0.236516	0.243459	0.243666	0.221831	0.207278	0.210332	0.194649	0.186542	0.194911	0.172014	0.171768	0.182885	0.165703	0.176433	0.210831	0.275449	0.268128	0.250675	0.219121	0.240802	0.260349	0.268496	0.261537	0.254348	0.216824	0.205404	0.201729	0.180703	0.215062	0.18433	0.177053	0.180831	0.166822	0.149553	0.155217
estimated spike rate
Trial #/Time(s)	-5	-4.9	-4.8	-4.7	-4.6	-4.5	-4.4	-4.3	-4.2	-4.1	-4	-3.9	-3.8	-3.7	-3.6	-3.5	-3.4	-3.3	-3.2	-3.1	-3	-2.9	-2.8	-2.7	-2.6	-2.5	-2.4	-2.3	-2.2	-2.1	-2	-1.9	-1.8	-1.7	-1.6	-1.5	-1.4	-1.3	-1.2	-1.1	-1	-0.9	-0.8	-0.7	-0.6	-0.5	-0.4	-0.3	-0.2
1	0	0	0	0	0	0	0	0	0	0	0	0	0	0	0	0	0	0	0	0	0	0	0	0	0	0	0	0	0	0	0	0	0	0	0	0	0	0	0	0	0	0	0	0	0	0	0	0	0
2	0	0	0	0	0	0	0	0	0	0	0	0	0	0	0	0	0	0	0	0	0	0	0	0	0	0	0	0	0	0	0	0	0	0	0	0	0	0	0	0	0	0	0	0	0	0	0	0	0
3	0	0	0	0	0	0	0	0	0	0	0	0	0	0	0	0	0	0	0	0	0	0	0	0	0	0	0	0	0	0	0	0	0	0	0	0	0	0	0	0	0	0	0	0	0	0	0	0	0
4	0	0	0	0	0	0	0	0	0	0	0	0	0	0	0	0	0	0	0	0	0	0	0	0	0	0	0	0	0	0	0	0	0	0	0	0	0	0	0	0	0	0	0	0	0	0	0	0	0
5	0	0	0	0	0	0	0	0	0	0	0	0	0	0	0	0	0	0	0	0	0	0	0	0	0	0	0	0	0	0	0	0	0	0	0	0	0	0	0	0	0	0	0	0	0	0	0	0	0
6	0	0	0	0	0	0	0	0	0	0	0	0	0	0	0	0	0	0	0	0	0	0	0	0	0	0	0	0	0	0	0	0	0	0	0	0	0	0	0	0	0	0	0	0	0	0	0	0	0
7	0	0	0	0	0	0	0	0	0	0	0	0	0	0	0	0	0	5.74934	0	0	0	0	0	0	0	0	0	0	0	0	0	0	0	0	0	0	0	0	0	0	0	0	0	0	0	0	0	0	0
8	0	0	0	0	0	0	0	0	0	0	0	0	0	0	0	0	0	0	0	0	0	0	0	0	0	0	0	0	0	0	0	0	0	0	0	0	0	0	0	0	0	0	0	0	0	0	0	0	0
9	0	0	0	0	0	0	0	0	0	0	0	0	0	0	0	0	0	0	0	0	0	0	0	0	0	0	0	0	0	0	0	0	0	0	0	0	0	0	0	0	0	0	0	0	0	0	0	0	0
10	0	0	0	0	0	0	0	0	0	0	0	0	0	0	0	0	0	0	0	0	0	0	0	0	0	0	0	0	0	0	0	0	0	0	0	0	0	0	0	0	0	0	0	0	0	0	0	0	0
11	0	0	0	0	0	0	0	0	0	0	0	0	0	0	0	0	0	0	0	0	0	0	0	0	0	0	0	0	0	0	0	0	0	0	0	0	0	0	0	0	0	0	0	0	0	0	0	0	0
12	0	0	0	0	0	0	0	0	0	0	0	0	0	0	0	0	0	0	0	0	0	0	0	0	0	0	0	0	0	0	0	0	0	0	0	0	0	0	0	0	0	0	0	0	0	0	0	0	0
13	0	0	0	0	0	0	0	0	0	0	0	0	0	0	0	0	0	0	0	0	0	0	0	0	0	0	0	0	0	0	0	0	0	0	0	0	0	0	0	0	0	0	0	0	0	6.37777	7.54887	0	0
14	0	0	0	0	0	0	0	0	0	0	0	0	0	0	0	0	0	0	0	0	0	0	0	0	0	0	0	0	0	0	0	0	0	0	0	0	0	0	0	0	0	0	0	0	0	0	0	0	0
15	0	0	0	0	0	0	0	0	0	0	0	0	0	0	0	0	0	0	0	0	0	0	0	0	0	0	0	0	0	0	0	0	0	0	0	0	0	0	0	0	0	0	0	0	0	0	0	0	0
16	0	0	0	0	0	0	0	0	0	0	0	0	0	0	0	0	0	0	0	0	0	0	0	0	0	0	0	0	0	0	0	0	0	0	0	0	0	0	0	0	0	0	0	0	0	0	0	0	0
17	0	0	0	0	0	0	0	0	0	0	0	0	0	0	0	0	0	9.274	0	0	0	0	0	0	0	0	0	0	0	0	0	0	0	0	0	0	0	0	0	0	0	0	0	0	0	0	0	0	0
18	0	0	0	0	0	0	0	0	0	0	0	0	0	0	0	0	0	0	0	0	0	0	0	0	0	0	0	0	0	0	0	0	0	0	0	0	0	0	0	0	0	0	0	0	0	0	0	0	0
19	0	0	0	0	0	0	0	0	0	0	0	0	0	0	0	0	0	0	0	0	0	0	0	0	0	0	0	0	0	0	0	0	0	0	0	0	0	0	0	0	0	0	0	0	0	0	0	0	0
20	0	0	0	0	0	0	0	0	0	0	0	0	0	0	0	0	0	0	0	0	0	0	0	0	0	0	0	0	0	0	0	0	0	0	0	0	0	0	0	0	0	0	0	0	0	0	0	0	0
21	0	0	0	0	0	0	0	0	0	0	0	0	0	0	0	0	0	0	0	0	0	0	0	0	0	0	0	0	0	0	0	0	0	0	0	0	0	0	0	0	0	0	0	0	0	0	0	0	0
22	0	0	0	0	0	0	0	0	0	0	0	0	0	0	0	0	0	0	0	0	0	0	0	0	0	0	0	0	0	0	0	0	0	0	0	0	0	0	0	0	0	0	0	0	0	0	0	0	0
23	0	0	0	0	0	6.86203	0	0	0	0	0	0	0	0	0	0	0	0	0	0	0	0	0	0	0	0	0	0	0	0	0	0	0	0	0	0	0	0	0	0	0	0	0	0	0	0	0	0	0
24	0	0	0	0	0	0	0	0	0	0	0	0	0	0	0	0	0	0	0	0	0	0	0	0	0	0	0	0	0	0	0	0	0	0	0	0	0	0	0	0	0	0	0	0	0	0	0	0	0
25	0	0	0	0	0	0	0	0	0	0	0	0	0	0	0	0	0	0	0	0	0	0	0	0	0	0	0	0	0	0	0	0	0	0	0	0	0	0	0	0	0	0	0	0	0	0	0	0	0
26	0	0	0	0	0	0	0	0	0	0	0	0	0	0	0	0	0	0	0	0	0	0	0	0	0	0	0	0	0	0	0	0	0	0	0	0	0	0	0	0	0	0	0	0	0	0	0	0	0
27	0	0	0	0	0	0	0	0	0	0	0	0	0	0	0	0	0	0	0	0	0	0	0	0	0	0	0	0	0	0	0	0	0	0	0	0	0	0	0	0	0	0	0	0	0	0	0	0	0
28	0	0	0	0	0	0	0	0	0	0	0	0	0	0	0	0	0	0	0	0	0	0	0	0	0	0	0	0	0	0	0	0	0	0	0	0	0	0	0	0	0	0	0	0	0	0	0	0	0
29	0	0	0	0	0	0	0	0	0	0	0	0	0	0	0	0	0	0	0	0	0	0	0	0	0	0	0	0	0	0	0	0	0	0	0	0	0	0	0	0	0	0	0	0	0	0	0	0	0
30	0	0	0	0	0	0	0	0	0	0	0	0	0	0	0	0	0	0	0	0	0	0	0	0	0	0	0	0	0	0	0	0	0	0	0	0	0	0	0	0	0	0	0	0	0	0	0	0	0
31	0	0	0	0	0	0	0	0	0	0	0	0	0	0	0	0	0	0	0	0	0	0	0	0	0	0	0	0	0	0	0	0	0	0	0	0	0	0	0	0	0	0	0	0	0	0	0	0	0
32	9.49068	0	0	0	0	0	0	0	0	0	0	0	0	0	0	0	0	0	0	0	0	0	0	0	0	0	0	0	0	0	0	0	0	0	0	0	0	0	0	0	0	0	0	0	0	0	7.1838	0	0
33	0	0	0	0	0	0	0	0	0	0	0	0	0	0	0	0	0	0	0	0	0	0	0	0	0	0	0	0	0	0	0	0	0	0	0	0	0	0	0	0	0	0	0	0	0	0	0	0	0
34	0	0	0	0	0	0	0	0	0	0	0	0	0	0	0	0	0	0	0	0	0	0	0	0	0	0	0	0	0	0	0	0	0	0	0	0	0	0	0	0	0	0	0	0	0	0	0	0	0
35	0	0	0	0	0	0	0	0	0	0	0	0	0	0	0	0	0	0	0	0	0	0	0	0	0	0	0	0	0	0	0	0	0	0	0	0	0	0	0	0	0	0	0	0	0	0	0	0	0
36	0	0	0	0	0	0	0	0	0	0	0	0	0	0	0	0	0	0	0	0	0	0	0	0	0	0	0	0	0	0	0	0	0	0	0	0	0	0	0	0	0	0	0	0	0	0	0	0	0
37	0	0	0	0	0	0	0	0	0	0	0	0	0	0	0	0	0	0	0	0	0	0	0	0	0	0	0	0	0	0	0	0	0	0	0	0	0	0	0	0	0	0	0	0	0	0	0	0	0
38	0	0	0	0	0	0	0	0	0	0	0	0	0	0	0	0	0	0	0	0	0	0	0	0	0	0	0	0	0	0	0	0	0	0	0	0	0	0	0	0	0	0	0	0	0	0	0	0	0
39	0	0	0	0	0	0	0	0	0	0	0	0	0	0	0	0	0	0	0	0	0	0	0	0	0	0	0	0	0	0	0	0	0	0	0	0	0	0	0	0	5.86222	0	0	0	0	0	0	0	0
40	0	0	0	0	0	0	0	0	0	0	0	0	0	0	0	0	0	0	0	0	0	0	0	0	0	0	0	0	0	0	0	0	0	0	0	0	0	0	0	0	0	0	0	0	0	0	0	0	0
41	0	0	0	0	0	0	0	0	0	0	0	0	0	0	0	0	0	0	0	0	0	0	0	0	0	0	0	0	0	0	0	0	0	0	0	0	0	0	0	0	0	0	0	0	0	0	0	0	0
42	0	0	0	0	0	0	0	0	0	0	0	0	0	0	0	0	0	0	0	0	0	0	0	0	0	0	0	0	0	0	0	0	0	0	0	0	0	0	0	0	0	0	0	0	0	0	5.07959	0	0
43	0	0	0	0	0	0	0	0	0	0	0	0	0	0	0	0	0	0	0	0	0	0	0	0	0	0	0	0	0	0	0	0	0	0	0	0	0	0	0	0	0	0	0	0	0	0	0	0	0
44	0	0	0	0	0	11.4753	0	0	0	0	0	0	0	0	0	0	0	0	0	0	0	0	0	0	9.49143	0	0	0	0	6.20844	0	0	0	0	0	0	0	0	0	0	0	0	0	0	0	0	0	0	0
45	0	0	0	0	0	0	0	0	0	0	0	0	0	0	0	0	0	0	0	0	0	0	0	0	0	0	0	0	0	0	0	0	0	0	0	0	0	0	0	0	0	0	0	0	0	0	0	0	0
46	0	0	0	0	0	0	0	0	0	0	0	0	0	0	0	0	0	0	0	0	0	0	0	0	0	0	0	0	0	0	0	0	0	0	0	0	0	0	0	0	0	0	0	0	0	0	0	0	0
47	0	0	0	0	0	0	0	0	0	0	0	0	0	0	0	0	0	0	0	0	0	0	0	0	0	0	0	0	0	0	0	0	0	0	0	0	0	0	0	0	0	0	0	0	0	0	0	0	0
48	0	0	0	0	0	0	0	0	0	0	0	0	0	0	0	0	0	0	0	0	0	0	0	0	0	0	0	0	0	0	0	0	0	0	0	0	0	0	0	0	0	0	0	0	0	0	0	0	0
49	0	0	0	0	0	0	0	0	0	0	0	0	0	0	0	0	0	0	0	0	0	0	0	0	0	0	0	0	0	0	0	0	0	0	0	0	0	0	0	0	0	0	0	0	0	0	0	0	0
50	0	0	0	0	0	0	0	7.47027	6.35254	0	0	0	0	0	0	0	0	0	0	0	0	0	0	0	0	0	0	0	0	0	0	0	0	0	0	0	0	0	0	0	0	0	0	0	0	0	0	0	0
51	0	0	0	0	0	0	0	0	0	0	0	0	0	0	0	0	0	0	0	0	0	0	0	0	0	0	0	0	0	0	0	0	0	0	0	0	0	0	0	0	0	0	0	0	0	0	0	0	0
52	0	0	0	0	0	0	0	0	0	0	0	0	0	0	0	0	0	0	0	0	0	0	0	0	0	0	0	0	0	0	0	0	0	0	0	0	0	0	0	0	0	0	0	0	0	0	0	0	0
53	0	0	0	0	0	0	0	0	0	0	0	0	0	0	0	0	0	0	0	0	0	0	0	0	0	0	0	0	0	0	0	0	0	0	0	0	0	0	0	0	0	0	0	0	0	0	0	0	0
54	0	0	0	0	0	0	0	0	0	0	0	0	0	0	0	0	0	0	0	0	0	0	0	0	0	0	0	0	0	0	0	0	0	0	0	0	0	0	0	0	0	0	0	0	0	0	0	0	0
55	0	0	0	0	0	0	0	0	0	0	0	0	0	0	0	0	0	0	0	0	0	0	0	0	0	0	0	0	0	0	0	0	0	0	0	0	0	0	0	0	0	0	0	0	0	0	0	0	0
56	0	0	0	0	0	0	0	0	0	0	0	0	0	0	0	0	0	0	0	0	0	0	0	0	0	0	0	0	0	0	0	0	0	0	0	0	0	0	0	0	0	0	0	0	0	0	0	0	0
57	0	0	0	0	0	0	0	0	0	0	0	0	0	0	0	0	0	0	0	0	0	0	0	0	0	0	0	0	0	0	0	0	0	0	0	0	0	0	0	0	0	0	0	0	0	0	0	0	0
58	0	0	0	0	0	0	0	0	0	0	0	0	0	0	0	0	0	0	0	0	0	0	0	0	0	0	0	0	0	0	0	0	0	0	0	0	0	0	11.6077	0	0	0	0	0	0	0	0	0	0
59	0	0	0	0	0	0	0	0	0	0	0	0	0	0	0	0	0	0	0	0	0	0	0	0	0	0	0	0	0	0	0	0	0	0	0	0	0	0	0	0	0	0	0	0	0	0	0	0	0
60	0	0	0	0	0	0	0	0	0	0	0	0	0	0	0	0	0	0	0	0	0	0	0	0	0	0	0	0	0	0	0	0	0	0	0	0	0	0	0	0	0	0	0	0	0	0	0	0	0
61	0	0	0	0	0	0	0	0	0	0	0	0	0	0	0	0	0	0	0	0	0	0	0	0	0	0	0	0	0	0	0	0	0	0	0	0	0	0	0	0	0	0	0	0	0	0	0	0	0
62	0	0	0	0	0	0	0	0	0	0	0	0	0	0	0	0	0	0	0	0	0	0	0	0	0	0	0	0	0	0	0	0	0	0	0	0	0	0	0	0	0	0	0	0	0	0	0	0	0
63	0	0	0	0	0	0	0	0	0	0	0	0	0	0	0	0	0	0	0	0	0	0	0	0	0	0	0	0	0	0	0	0	0	0	0	0	0	0	0	0	0	0	0	0	0	0	0	0	10.5294
64	0	0	0	0	0	0	0	0	0	0	0	0	0	0	0	0	0	0	0	0	0	0	0	0	0	0	0	0	0	0	0	0	0	0	0	0	0	0	0	0	0	0	0	0	0	0	0	0	0
65	0	0	0	0	0	0	0	0	0	0	0	0	0	0	0	0	0	0	0	0	0	0	0	0	0	0	0	0	0	0	0	0	0	0	0	0	0	0	0	0	0	0	0	0	0	0	0	0	0
66	0	0	0	0	0	0	0	0	0	0	0	0	0	0	0	0	0	0	0	0	0	0	0	0	0	0	0	0	0	0	0	0	0	0	0	0	0	0	0	0	0	0	0	0	0	0	0	0	0
67	0	0	0	0	0	0	0	0	0	0	0	0	0	0	0	0	0	0	0	0	0	0	0	0	0	0	0	0	0	0	0	0	0	0	0	0	0	0	0	0	0	0	0	0	0	0	0	0	0
68	0	0	0	0	0	0	0	0	0	0	0	0	0	0	0	0	0	0	0	0	0	0	0	0	0	0	0	0	0	0	0	0	0	0	0	0	0	0	0	0	0	0	0	0	0	0	0	0	0
69	0	9.36612	0	0	0	5.66766	8.25429	11.611	0	0	0	0	0	0	0	0	0	0	0	0	0	0	0	0	0	0	0	10.5563	13.4421	0	0	0	0	0	0	0	0	0	0	0	0	0	0	0	0	0	0	0	0
70	0	0	0	0	0	0	0	0	0	0	0	0	0	0	0	0	0	0	0	0	0	0	0	0	0	0	0	0	0	0	0	0	0	0	0	0	0	0	0	0	0	0	0	0	0	0	0	0	0
71	0	0	0	0	0	0	0	0	0	0	0	0	0	0	0	0	0	0	0	0	0	0	0	0	0	0	0	0	0	0	0	0	0	0	0	0	0	0	0	0	0	0	0	0	0	0	0	0	0
72	0	0	0	0	0	0	0	0	0	0	0	0	0	0	0	0	0	0	0	0	0	0	0	0	0	0	0	0	0	0	0	0	0	0	0	0	0	0	0	0	0	0	0	0	0	0	0	0	0
73	0	0	0	0	0	0	0	0	0	0	0	0	0	0	0	0	0	0	0	0	0	0	0	0	0	0	0	0	0	0	0	0	0	0	0	0	0	0	0	0	0	0	0	0	0	0	0	0	0
74	0	0	0	0	0	0	0	0	0	0	0	0	0	0	0	0	0	0	0	0	0	0	0	0	0	0	0	0	0	0	0	0	0	0	0	0	0	0	0	0	0	0	0	0	0	0	0	0	0
75	0	0	0	0	0	0	0	0	0	0	0	0	0	0	0	0	0	0	0	0	0	0	0	0	0	0	0	0	0	0	0	0	0	0	0	0	0	0	0	0	0	0	0	0	0	0	0	0	0
76	0	0	0	0	0	0	0	0	0	0	0	0	0	0	0	0	0	0	0	0	0	0	0	0	0	0	0	0	0	0	0	0	0	0	0	0	0	0	0	0	0	0	0	0	0	0	0	0	0
77	0	0	0	0	0	0	0	0	0	0	0	0	0	0	0	0	0	0	0	0	0	0	0	0	0	0	0	0	0	0	0	0	0	0	0	0	0	0	0	0	0	0	0	0	0	0	0	0	0
78	0	0	0	0	0	0	0	0	0	0	0	0	0	0	0	6.13809	0	0	0	0	0	0	0	0	0	0	0	0	0	0	0	0	0	0	0	0	0	0	0	0	0	0	0	0	0	0	0	0	0
79	0	0	0	0	0	0	0	0	0	0	0	0	0	0	0	0	0	0	0	0	0	0	0	0	0	0	0	0	0	0	0	0	0	0	0	0	0	0	0	0	0	0	0	0	0	0	0	0	0
80	0	0	0	0	0	0	0	0	0	0	0	0	0	0	0	0	0	0	0	0	0	0	0	0	0	0	0	0	0	0	0	0	0	0	0	0	0	0	0	0	0	0	0	0	0	0	0	0	0
81	0	0	0	0	0	0	0	0	0	0	0	0	0	0	0	0	0	0	0	0	0	0	0	0	0	0	0	0	0	0	0	0	0	0	0	0	0	0	0	0	0	0	0	0	0	0	0	0	0
82	0	0	0	0	0	0	0	0	0	0	0	0	0	0	0	0	0	0	0	0	0	0	0	0	0	0	0	0	0	0	0	0	0	0	0	0	0	0	0	0	0	0	0	0	0	0	0	0	0
83	0	0	0	0	0	0	0	0	0	0	0	0	0	0	0	0	0	0	0	0	0	0	0	0	0	0	0	0	0	0	0	0	0	0	0	0	0	0	0	0	0	0	0	0	0	0	0	0	0
84	0	0	0	0	0	0	0	0	0	0	0	0	0	0	6.02636	0	0	0	0	0	0	0	0	0	0	0	0	0	0	0	0	0	0	0	0	0	0	0	0	0	0	0	0	0	0	0	0	0	6.65249
85	0	0	0	0	0	0	0	0	0	0	0	0	0	0	0	0	0	0	0	0	0	0	0	5.05085	0	0	0	0	0	0	0	0	0	0	0	0	0	0	0	0	0	0	0	0	0	0	0	0	0
86	0	0	0	0	0	6.29194	0	0	0	0	0	0	0	0	0	0	0	0	0	0	0	0	0	0	0	0	0	0	0	0	0	0	0	0	0	0	0	0	0	0	0	0	0	0	0	0	0	0	0
87	6.59691	0	0	0	0	0	0	0	0	0	0	0	0	0	0	0	0	0	0	0	0	0	0	0	0	0	0	0	0	0	0	0	0	0	0	0	0	0	0	0	0	0	0	0	0	0	0	0	0
88	0	0	0	0	0	0	0	0	0	0	0	0	0	0	0	0	0	0	0	0	0	0	0	0	0	0	0	0	0	0	0	0	0	0	0	0	0	0	0	0	0	0	0	0	0	0	0	0	0
Fig. 2c	OFC example splitting neurons
odor-splitting neuron
Cell #1
fluorescence z-score
	Time (s)	-5	-4.9	-4.8	-4.7	-4.6	-4.5	-4.4	-4.3	-4.2	-4.1	-4	-3.9	-3.8	-3.7	-3.6	-3.5	-3.4	-3.3	-3.2	-3.1	-3	-2.9	-2.8	-2.7	-2.6	-2.5	-2.4	-2.3	-2.2	-2.1	-2	-1.9	-1.8	-1.7	-1.6	-1.5	-1.4	-1.3	-1.2	-1.1	-1	-0.9	-0.8	-0.7	-0.6	-0.5	-0.4	-0.3
1a+	Mean	-0.291616	-0.316183	-0.230556	-0.196749	-0.191986	-0.209551	-0.259963	-0.178242	-0.196955	-0.129286	-0.17113	-0.20349	-0.270372	-0.155274	-0.160013	-0.200754	-0.220408	-0.0920685	-0.19333	-0.196738	-0.244861	-0.320142	-0.20505	-0.215798	-0.230008	-0.256261	-0.18519	-0.194799	-0.184142	-0.218606	-0.22585	-0.249744	-0.27877	-0.175198	-0.211074	-0.098984	-0.223342	-0.186774	-0.0719914	-0.117691	-0.190635	-0.169017	-0.184633	-0.177525	-0.145332	-0.112795	-0.0817086	-0.180807
	SEM	0.0532254	0.0653773	0.0507366	0.0615086	0.0616977	0.0518528	0.0525227	0.0589111	0.0795801	0.106149	0.0799044	0.066049	0.0738462	0.0664485	0.0528694	0.0561307	0.0702252	0.0817137	0.0588552	0.0655225	0.0685431	0.0585668	0.0481088	0.0534394	0.0500517	0.0388123	0.0414161	0.061013	0.0516047	0.0695613	0.0720961	0.045116	0.0465026	0.0650965	0.059088	0.0544066	0.0525657	0.0686361	0.0689878	0.0860889	0.0583395	0.0614117	0.0615608	0.0563587	0.0498597	0.0502594	0.0510411	0.0582672
1a-	Mean	-0.260716	-0.287855	-0.268125	-0.26483	-0.226515	-0.216928	-0.162956	-0.211843	-0.216025	-0.227886	-0.171998	-0.180575	-0.129713	-0.190635	-0.176577	-0.108837	-0.146762	-0.175569	-0.139098	-0.188794	-0.266822	-0.158827	-0.158731	-0.253948	-0.14469	-0.180685	-0.192735	-0.206553	-0.168537	-0.163158	-0.187823	-0.14878	-0.172475	-0.163937	-0.266127	-0.235167	-0.155944	-0.212138	-0.160015	-0.155486	-0.187376	-0.16627	-0.131875	-0.193061	-0.176719	-0.180308	-0.158197	-0.107813
	SEM	0.0576225	0.0583611	0.0551539	0.0447661	0.0410641	0.0617705	0.0777669	0.075201	0.0549421	0.05952	0.0645539	0.078609	0.0595239	0.0673031	0.0616451	0.0997237	0.0718642	0.0704531	0.0842258	0.0608183	0.0615028	0.0843091	0.080013	0.088872	0.0740305	0.0736639	0.0629391	0.0510219	0.0676239	0.0655306	0.0714812	0.0622031	0.0650803	0.058156	0.0578054	0.0655221	0.0840177	0.0675399	0.0625451	0.0628953	0.058309	0.0815979	0.0657897	0.0652306	0.0737924	0.0691318	0.100403	0.0828387
1b+	Mean	-0.252286	-0.18889	-0.17016	-0.0845476	-0.0887973	-0.182199	-0.253871	-0.220411	-0.221861	-0.219462	-0.156576	-0.0808535	-0.141214	-0.138729	-0.184571	-0.0983159	-0.181467	-0.162567	-0.162296	-0.260433	-0.16238	-0.158664	-0.152537	-0.168275	-0.240692	-0.248369	-0.215293	-0.124664	-0.153581	-0.157214	-0.112398	-0.200947	-0.136281	-0.0571857	-0.0256559	-0.0560465	-0.226725	-0.113029	-0.0749723	-0.0523025	-0.156888	-0.185036	-0.192836	-0.103948	-0.125311	-0.161371	-0.140509	-0.133632
	SEM	0.0595574	0.0574173	0.0602043	0.0710925	0.0663745	0.0738506	0.0606331	0.0565396	0.0604812	0.077085	0.0633875	0.0729186	0.0761209	0.0752731	0.0534428	0.0555332	0.0697215	0.0520094	0.057271	0.0478744	0.056526	0.0612149	0.0505197	0.0414747	0.040415	0.0424021	0.0369251	0.0631827	0.0489592	0.0560394	0.0522922	0.0529138	0.0683707	0.0843763	0.094916	0.0906042	0.0642562	0.0652536	0.0990847	0.0911348	0.0704631	0.0819366	0.0609011	0.0386941	0.0593153	0.0566231	0.0677825	0.0879504
1b-	Mean	-0.185692	-0.130086	-0.0951689	-0.142517	-0.106016	-0.184871	-0.242677	-0.169872	-0.176044	-0.228818	-0.222223	-0.234733	-0.272413	-0.188017	-0.188216	-0.219462	-0.247878	-0.212804	-0.22983	-0.243582	-0.210232	-0.22231	-0.238686	-0.177869	-0.224391	-0.257874	-0.198777	-0.183231	-0.265535	-0.186567	-0.25934	-0.279992	-0.37992	-0.32513	-0.291777	-0.209994	-0.288326	-0.320195	-0.213512	-0.222486	-0.246465	-0.203167	-0.271374	-0.256336	-0.226114	-0.177197	-0.240233	-0.198848
	SEM	0.0681357	0.0843004	0.0619827	0.0734319	0.0835822	0.0646682	0.0746517	0.0558809	0.0669554	0.0566339	0.0633797	0.050177	0.0369698	0.0529842	0.0501159	0.055042	0.054193	0.0565245	0.0558747	0.0558082	0.0470517	0.0533362	0.0602801	0.0735956	0.0635743	0.0597167	0.0590637	0.0596319	0.0522012	0.0475496	0.062672	0.0483544	0.0548522	0.054629	0.0391953	0.040348	0.0432138	0.0577512	0.067269	0.0775919	0.053222	0.0602757	0.0563535	0.046235	0.0605785	0.0702144	0.0532355	0.073798
estimated spike rate
Trial #/Time(s)	-5	-4.9	-4.8	-4.7	-4.6	-4.5	-4.4	-4.3	-4.2	-4.1	-4	-3.9	-3.8	-3.7	-3.6	-3.5	-3.4	-3.3	-3.2	-3.1	-3	-2.9	-2.8	-2.7	-2.6	-2.5	-2.4	-2.3	-2.2	-2.1	-2	-1.9	-1.8	-1.7	-1.6	-1.5	-1.4	-1.3	-1.2	-1.1	-1	-0.9	-0.8	-0.7	-0.6	-0.5	-0.4	-0.3	-0.2
1	0	0	0	0	0	0	0	0	0	0	0	0	0	0	0	0	0	0	0	0	0	0	0	0	0	0	0	0	0	0	0	0	0	0	0	0	0	0	0	0	0	0	0	0	0	0	0	0	0
2	0	0	0	0	0	0	0	0	0	0	0	0	0	0	0	0	0	0	0	0	0	0	0	0	0	0	0	0	0	0	0	0	0	0	0	0	0	0	0	0	0	0	0	0	0	0	0	0	0
3	0	0	0	0	0	0	0	0	0	0	0	0	0	0	0	0	0	0	0	0	0	0	0	0	0	0	0	0	0	0	0	0	0	0	0	0	0	0	0	0	0	0	0	0	0	0	0	0	0
4	0	0	0	0	0	0	0	0	0	0	0	0	0	0	0	0	0	0	0	0	0	0	0	0	0	0	0	0	0	0	0	0	0	0	0	0	0	0	0	0	0	0	0	0	0	0	0	0	0
5	0	0	0	0	0	0	0	0	0	0	0	0	0	0	0	0	0	0	0	0	0	0	0	0	0	0	0	0	0	0	0	0	0	0	0	0	0	0	0	0	0	0	0	0	0	0	0	0	0
6	0	0	0	0	0	0	0	0	0	0	0	0	0	0	0	0	0	0	0	0	0	0	0	0	0	0	0	0	0	0	0	0	0	0	0	0	0	0	0	0	0	0	0	0	0	0	0	0	0
7	0	0	0	0	0	0	0	0	0	0	0	0	0	0	0	0	0	0	0	0	0	0	0	0	0	0	0	0	0	0	0	0	0	0	0	0	0	0	0	0	0	0	0	0	0	0	0	0	0
8	0	0	0	0	0	0	0	0	0	0	0	0	0	0	0	0	0	0	0	0	0	0	0	0	0	0	0	0	0	0	0	0	0	0	0	0	0	0	0	0	0	0	0	0	0	0	0	0	0
9	0	0	0	0	0	0	0	0	0	0	0	0	0	0	0	0	0	0	0	0	0	0	0	0	0	0	0	0	0	0	0	0	0	0	0	0	0	0	0	0	0	0	0	0	0	0	0	0	0
10	0	0	0	0	0	0	0	0	0	0	0	0	0	0	0	0	0	0	0	0	0	0	0	0	0	0	0	0	0	0	0	0	0	0	0	0	0	0	0	0	0	0	0	0	0	0	0	0	0
11	0	0	0	0	0	0	0	0	0	0	0	0	0	0	0	0	0	0	0	0	0	0	0	0	0	0	0	0	0	0	0	0	0	0	0	0	0	0	0	0	0	0	0	0	0	0	0	0	0
12	0	0	0	0	0	0	0	0	0	0	0	0	0	0	0	0	0	0	0	0	0	0	0	0	0	0	0	0	0	0	0	0	0	0	0	0	0	0	0	0	0	0	0	0	0	0	0	0	0
13	0	0	0	0	0	0	0	0	0	0	0	0	0	0	0	0	0	0	0	0	0	0	0	0	0	0	0	0	0	0	0	0	0	0	0	0	0	0	0	0	0	0	0	0	0	0	0	0	0
14	0	0	0	0	0	0	0	0	0	0	0	0	0	0	0	0	0	0	0	0	0	0	0	0	0	0	0	0	0	0	0	0	0	0	0	0	0	0	5.86389	0	0	0	0	0	0	0	0	0	0
15	0	0	0	0	0	0	0	0	0	0	0	0	0	0	0	0	0	0	0	0	0	0	0	0	0	0	0	0	0	0	0	0	0	0	0	0	0	0	0	0	0	0	0	0	0	0	0	0	0
16	0	0	0	0	0	0	0	0	0	0	0	0	0	0	0	0	0	0	0	0	0	0	0	0	0	0	0	0	0	0	0	0	0	0	0	0	0	0	0	0	0	0	0	0	0	0	0	0	0
17	0	0	0	0	0	0	0	0	0	0	0	0	0	0	0	0	0	0	0	0	0	0	0	0	0	0	0	0	0	0	0	0	0	0	0	0	0	0	0	0	0	0	0	0	0	0	0	0	0
18	0	0	0	0	0	0	0	0	0	0	0	0	0	0	0	0	0	0	0	0	0	0	0	0	0	0	0	0	0	0	0	0	0	0	0	0	0	0	0	0	0	0	0	0	0	0	0	0	0
19	0	0	0	0	0	0	0	0	5.18893	0	0	0	0	0	0	0	0	0	0	0	0	0	0	0	0	0	0	0	0	0	0	0	0	0	0	0	0	0	0	0	0	0	0	0	0	0	0	0	0
20	0	0	0	0	0	0	0	0	0	0	0	0	0	0	0	0	0	0	0	0	0	0	0	0	0	0	0	0	0	0	0	0	0	0	0	0	0	0	0	0	0	0	0	0	0	0	0	0	0
21	0	0	0	0	0	0	0	0	0	0	0	0	0	0	0	0	0	0	0	0	0	0	0	0	0	0	0	0	0	0	0	0	0	0	0	0	0	0	0	0	0	0	0	0	0	0	0	0	0
22	0	0	0	0	0	0	0	0	0	0	0	0	0	0	0	0	0	0	0	0	0	0	0	0	0	0	0	0	0	0	0	0	0	0	0	0	0	0	0	0	0	0	0	0	0	0	0	0	0
23	0	0	0	0	0	0	0	0	0	0	0	0	0	0	0	0	0	0	0	0	0	0	0	0	0	0	0	0	0	0	0	0	0	0	0	0	0	0	0	0	0	0	0	0	0	0	0	0	0
24	0	0	0	0	0	0	0	0	0	0	0	0	0	0	0	0	0	0	0	0	0	0	0	0	0	0	0	0	0	0	0	0	0	0	0	0	0	0	0	0	0	0	0	0	0	0	0	0	0
25	0	0	0	0	0	0	0	0	0	0	0	0	0	0	0	0	0	0	0	0	0	0	0	0	0	0	0	0	0	0	0	0	0	0	0	0	0	0	0	0	0	0	0	0	0	0	0	0	0
26	0	0	0	0	0	0	0	0	0	0	0	0	0	0	0	0	0	0	0	0	0	0	0	0	0	0	0	0	0	0	0	0	0	0	0	0	0	0	0	0	0	0	0	0	0	0	0	0	0
27	0	0	0	0	0	0	0	0	0	0	0	0	0	0	0	0	0	0	0	0	0	0	0	0	0	0	0	0	0	0	0	0	0	0	0	0	0	0	0	0	0	0	0	0	0	0	0	0	0
28	0	0	0	0	0	0	0	0	0	0	0	0	0	0	0	0	0	0	0	0	0	0	0	0	0	0	0	0	0	0	0	0	0	0	0	0	0	0	0	0	0	0	0	0	0	0	0	0	0
29	0	0	0	0	0	0	0	0	0	0	0	0	0	0	0	0	0	0	0	0	0	0	0	0	0	0	0	0	0	0	0	0	0	0	0	0	0	0	0	0	0	0	0	0	0	0	0	0	0
30	0	0	0	0	0	0	0	0	0	0	0	0	0	0	0	0	0	0	0	0	0	0	0	0	0	0	0	0	0	0	0	0	0	0	0	0	0	0	0	0	0	0	0	0	0	0	0	0	0
31	0	0	0	0	0	0	0	0	0	0	0	0	0	0	0	0	0	0	0	0	0	0	0	0	0	0	0	0	0	0	0	0	0	0	0	0	0	0	0	0	0	0	0	0	0	0	0	0	0
32	0	0	0	0	0	0	0	0	0	0	0	0	0	0	0	0	0	0	0	0	0	0	0	0	0	0	0	0	0	0	0	0	0	0	0	0	0	0	0	0	0	0	0	0	0	0	0	0	0
33	0	0	0	0	0	0	0	0	0	0	0	0	0	0	0	0	0	0	0	0	0	0	0	0	0	0	0	0	0	0	0	0	0	0	0	0	0	0	0	0	0	0	0	0	0	0	0	0	0
34	0	0	0	0	0	0	0	0	0	0	0	0	0	0	0	0	0	0	0	0	0	0	0	0	0	0	0	0	0	0	0	0	0	0	0	0	0	0	0	0	0	0	0	0	0	0	0	0	0
35	0	0	0	0	0	0	0	0	0	0	0	0	0	0	0	0	0	0	0	0	0	0	0	0	0	0	0	0	0	0	0	0	0	0	0	0	0	0	0	0	7.2979	0	0	0	0	0	0	0	0
36	0	0	0	0	0	0	0	0	0	0	0	0	0	0	0	0	0	0	0	0	0	0	0	0	0	0	0	0	0	0	0	0	0	0	0	0	0	0	0	0	0	0	0	0	0	0	0	0	0
37	0	0	0	0	0	0	0	0	0	0	0	0	0	0	0	0	0	0	0	0	0	0	0	0	0	0	0	0	0	0	0	0	0	0	0	0	0	0	0	0	0	0	0	0	0	0	0	0	0
38	0	0	0	0	0	0	0	0	0	0	0	0	0	0	0	0	0	0	0	0	0	0	0	0	0	0	0	0	0	0	0	0	0	0	0	0	0	0	0	0	0	0	0	0	0	0	0	0	0
39	0	0	0	0	0	0	0	0	0	0	0	0	0	0	0	0	0	0	0	0	0	0	0	0	0	0	0	0	0	0	0	0	0	0	0	0	0	0	0	0	0	0	0	0	0	0	0	0	0
40	0	0	0	0	0	0	0	0	0	0	0	0	0	0	0	0	0	0	0	0	0	0	0	0	0	0	0	0	0	0	0	0	0	0	0	0	0	0	0	0	0	0	0	0	0	0	0	0	0
41	0	0	0	0	0	0	0	0	0	0	0	0	0	0	0	0	0	0	0	0	0	0	0	0	0	0	0	0	0	0	0	0	0	0	0	0	0	0	0	0	0	0	0	0	0	0	0	0	0
42	0	0	0	0	0	0	0	0	0	0	0	0	0	0	0	0	0	0	0	0	0	0	0	0	0	0	0	0	0	0	0	0	0	0	0	0	0	0	0	0	0	0	0	0	0	0	5.79299	0	0
43	0	0	0	0	0	0	0	0	0	0	0	0	0	0	0	0	0	0	0	0	0	0	0	0	0	0	0	0	0	0	0	0	0	0	0	0	0	0	0	0	0	0	0	0	0	0	0	0	0
44	0	0	0	0	0	0	0	0	0	0	0	0	0	0	0	0	0	0	0	0	0	0	0	0	0	0	0	0	0	0	0	0	0	0	0	0	0	0	0	0	0	0	0	0	0	0	0	0	0
45	0	0	0	0	0	0	0	0	0	0	0	0	0	0	0	0	0	0	0	0	0	0	0	0	0	0	0	0	0	0	0	0	0	0	0	0	0	0	0	0	0	0	0	0	0	0	0	0	0
46	0	0	0	0	0	0	0	0	0	0	0	0	0	0	0	0	0	0	0	0	0	0	0	0	0	0	0	0	0	0	0	0	0	0	0	0	0	0	0	0	0	0	0	0	0	0	0	0	0
47	0	0	0	0	0	0	0	0	0	0	0	0	0	0	0	0	0	0	0	0	0	0	0	0	0	0	0	0	0	0	0	0	0	0	0	0	0	0	0	0	0	0	0	0	0	0	0	0	0
48	0	0	0	0	0	0	0	0	0	0	0	0	0	0	0	0	0	0	0	0	0	0	0	0	0	0	0	0	0	0	0	0	0	0	0	0	0	0	0	0	0	0	0	0	0	0	0	0	0
49	0	0	0	0	0	0	0	0	0	0	0	0	0	0	0	0	0	0	0	0	0	0	0	0	0	0	0	0	0	0	0	0	0	0	0	0	0	0	0	0	0	0	0	0	0	0	0	0	0
50	0	0	0	0	0	0	0	0	0	0	0	0	0	0	0	0	0	0	0	0	0	0	0	0	0	0	0	0	0	0	0	0	0	0	0	0	0	0	0	0	0	0	0	0	0	0	0	0	0
51	0	0	0	0	0	0	0	0	0	0	0	0	0	0	0	0	0	0	0	0	0	0	0	0	0	0	0	0	0	0	0	0	0	0	0	0	0	0	0	0	0	0	0	0	0	0	0	0	0
52	0	0	0	0	0	0	0	0	0	0	0	0	0	0	0	0	0	0	0	0	0	0	0	0	0	0	0	0	0	0	0	0	0	0	0	0	0	0	0	0	0	0	0	0	0	0	0	0	0
53	0	0	0	0	0	0	0	0	0	0	0	0	0	0	0	0	0	0	0	0	0	0	0	0	0	0	0	0	0	0	0	0	0	0	0	0	0	0	0	0	0	0	0	0	0	0	0	0	0
54	0	0	0	0	0	0	0	0	0	0	0	0	0	0	0	0	0	0	0	0	0	0	0	0	0	0	0	0	0	0	0	0	0	0	0	0	0	0	0	0	0	0	0	0	0	0	0	0	0
55	0	0	0	0	0	0	0	0	0	0	0	0	0	0	0	0	0	0	0	0	0	0	0	0	0	0	0	0	0	0	0	0	0	0	0	0	0	0	0	0	0	0	0	0	0	0	0	0	0
56	0	0	0	0	0	0	0	0	0	0	0	0	0	0	0	0	0	0	0	0	0	0	0	0	0	0	0	0	0	0	0	0	0	0	0	0	0	0	0	0	0	0	0	0	0	0	0	0	0
57	0	0	0	0	0	0	0	0	0	0	0	0	0	0	0	0	0	0	0	0	0	0	0	0	0	0	0	0	0	0	0	0	0	0	0	0	0	0	0	0	0	0	0	0	0	0	0	0	0
58	0	0	0	0	0	0	0	0	0	0	0	0	0	0	0	0	0	0	0	0	0	0	0	0	0	0	0	0	0	0	0	0	0	0	0	0	0	0	0	0	0	0	0	0	0	0	0	0	0
59	0	0	0	0	0	0	0	0	0	0	0	0	0	0	0	0	0	0	0	0	0	0	0	0	0	0	0	0	0	0	0	0	0	0	0	0	0	0	0	0	0	0	0	0	0	0	0	0	0
60	0	0	0	0	0	0	0	0	0	0	0	0	0	0	0	0	0	0	0	0	0	0	0	0	0	0	0	0	0	0	0	0	0	0	0	0	0	0	0	0	0	0	0	0	0	0	0	0	0
61	0	0	0	0	0	0	0	0	0	0	0	0	0	0	0	0	0	0	0	0	0	0	0	0	0	0	0	0	0	0	0	0	0	0	0	0	0	0	0	0	0	0	0	0	0	0	0	0	0
62	0	0	0	0	0	0	0	0	0	0	0	0	0	0	0	0	0	0	0	0	0	0	0	0	0	0	0	0	0	0	0	0	0	0	0	0	0	0	0	0	0	0	0	0	0	0	0	0	0
63	0	0	0	0	0	0	0	0	0	0	0	0	0	0	0	0	0	0	0	0	0	0	0	0	0	0	0	0	0	0	0	0	0	0	0	0	0	0	0	0	0	0	0	0	0	0	0	0	0
64	0	0	0	0	0	0	0	0	0	0	0	0	0	0	0	0	0	0	0	0	0	0	0	0	0	0	0	0	0	0	0	0	0	0	0	0	0	0	0	0	0	0	0	0	0	0	0	0	0
65	0	0	0	0	0	0	0	0	0	0	0	0	0	0	0	0	0	0	0	0	0	0	0	0	0	0	0	0	0	0	0	0	0	0	0	0	0	0	0	0	0	0	0	0	0	0	0	0	0
66	0	0	0	0	0	0	0	0	0	0	0	0	0	0	0	0	0	0	0	0	0	0	0	0	0	0	0	0	0	0	0	0	0	0	0	0	0	0	0	0	0	0	0	0	0	0	0	0	0
67	0	0	0	0	0	0	0	0	0	0	0	0	0	0	0	0	0	0	0	0	0	0	0	0	0	0	0	0	0	0	0	0	0	0	0	0	0	0	0	0	0	0	0	0	0	0	0	0	0
68	0	0	0	0	0	0	0	0	0	0	0	0	0	0	0	0	0	0	0	0	0	0	0	0	0	0	0	0	0	0	0	0	0	0	0	0	0	0	0	0	0	0	0	0	0	0	0	0	0
69	0	0	0	0	0	0	0	0	0	0	0	0	0	0	0	0	0	0	0	0	0	0	0	0	0	0	0	0	0	0	0	0	0	0	0	0	0	0	0	0	0	0	0	0	0	0	0	0	0
70	0	0	0	0	0	0	0	0	0	0	0	0	0	0	0	0	0	0	0	0	0	0	0	0	0	0	0	0	0	0	0	0	0	0	0	0	0	0	0	0	0	0	0	0	0	0	0	0	0
71	0	0	0	0	0	0	0	0	0	0	0	0	0	0	0	0	0	0	0	0	0	0	0	0	0	0	0	0	0	0	0	0	0	0	0	0	0	0	0	0	0	0	0	0	0	0	0	0	0
72	0	0	0	0	0	0	0	0	0	0	0	0	0	0	0	0	0	0	0	0	0	0	0	0	0	0	0	0	0	0	0	0	0	0	0	0	0	0	0	0	0	0	0	0	0	0	0	0	0
73	0	0	0	0	0	0	0	0	0	0	0	0	0	0	0	0	0	0	0	0	0	0	0	0	0	0	0	0	0	0	0	0	7.94096	0	0	0	0	0	0	0	0	0	0	0	0	0	0	0	0
74	0	0	0	0	0	0	0	0	0	0	0	0	0	0	0	0	0	0	0	0	0	0	0	0	0	0	0	0	0	0	0	0	0	0	0	0	0	0	0	0	0	0	0	0	0	0	0	0	0
75	0	0	0	0	0	0	0	0	0	0	0	0	0	0	0	0	0	0	0	0	0	0	0	0	0	0	0	0	0	0	0	0	0	0	0	0	0	0	0	0	0	0	0	0	0	0	0	0	0
76	0	0	0	0	0	0	0	0	0	0	0	0	0	0	0	0	0	0	0	0	0	0	0	0	0	0	0	0	0	0	0	0	0	0	0	0	0	0	0	0	0	0	0	0	0	0	0	0	0
77	0	0	0	0	0	0	0	0	0	0	0	0	0	0	0	0	0	0	0	0	0	0	0	0	0	0	0	0	0	0	0	0	0	0	0	0	0	0	0	0	0	0	0	0	0	0	0	0	0
78	0	0	0	0	0	0	0	0	0	0	0	0	0	0	0	0	0	0	0	0	0	0	0	0	0	0	0	0	0	0	0	0	0	0	0	0	0	0	0	0	0	0	0	0	0	0	0	0	0
79	0	0	0	0	0	0	0	0	0	0	0	0	0	0	0	0	0	0	0	0	0	0	0	0	0	0	0	0	0	0	0	0	0	0	0	0	0	0	0	0	0	0	0	0	0	0	0	0	0
80	0	0	0	0	0	0	0	0	0	0	0	0	0	0	0	0	0	0	0	0	0	0	0	0	0	0	0	0	0	0	0	0	0	0	0	0	0	0	0	0	0	0	0	0	0	0	0	0	0
81	0	0	0	0	0	0	0	0	0	0	0	0	0	0	0	0	0	0	0	0	0	0	0	0	0	0	0	0	0	0	0	0	0	0	0	0	0	0	0	0	0	0	0	0	0	0	0	0	0
82	0	0	0	0	0	0	0	0	0	0	0	0	0	0	0	0	0	0	0	0	0	0	5.15031	0	0	0	0	0	0	0	0	0	0	0	0	0	0	0	0	0	0	0	0	0	0	0	0	0	0
83	0	0	0	0	0	0	0	0	0	0	0	0	0	0	0	0	0	0	0	0	0	0	0	0	0	0	0	0	0	0	0	0	0	0	0	0	0	0	0	0	0	0	0	0	0	0	0	0	0
84	0	0	0	0	0	0	0	0	0	0	0	0	0	0	0	0	0	0	0	0	0	0	0	0	0	0	0	0	0	0	0	0	0	0	0	0	0	0	0	0	0	0	0	0	0	0	0	0	0
85	0	0	0	0	0	0	0	0	0	0	0	0	0	0	0	0	0	0	0	0	0	0	0	0	0	0	0	0	0	0	0	0	0	0	0	0	0	0	0	0	0	0	0	0	0	0	0	0	0
86	0	0	0	0	0	0	0	0	0	0	0	0	0	0	0	0	0	0	0	0	0	0	0	0	0	0	0	0	0	0	0	0	0	0	0	0	0	0	0	0	0	0	0	0	0	0	0	0	0
87	0	0	0	0	0	0	0	0	0	0	0	0	0	0	0	0	0	0	0	0	0	0	0	0	0	0	0	0	0	0	0	0	0	0	0	0	0	0	0	0	0	0	0	0	0	0	0	0	0
88	0	0	0	0	0	0	0	0	0	0	0	0	0	0	0	0	0	0	0	0	0	0	0	0	0	0	0	0	0	0	0	0	0	0	0	0	0	0	0	0	0	0	0	0	0	0	0	0	0
89	0	0	0	0	0	0	0	0	0	0	0	0	0	0	0	0	0	0	0	0	0	0	0	0	0	0	0	0	0	0	0	0	0	0	0	0	0	0	0	0	0	0	0	0	0	0	0	0	0
90	0	0	0	0	0	0	0	0	0	0	0	0	0	0	0	0	0	0	0	0	0	0	0	0	0	0	0	0	0	0	0	0	0	0	0	0	0	0	0	0	0	0	0	0	0	0	0	0	0
91	0	0	0	0	0	0	0	0	0	0	0	0	0	0	0	0	0	0	0	0	0	0	0	0	0	0	0	0	0	0	0	0	0	0	0	0	0	0	0	0	0	0	0	0	0	0	0	0	0
92	0	0	0	5.35444	0	0	0	0	0	0	0	0	0	0	0	0	0	0	0	0	0	0	0	0	0	0	0	0	0	0	0	0	0	0	0	0	0	0	0	0	0	0	0	0	0	0	0	0	0
93	0	0	0	0	0	0	0	0	0	0	0	0	0	0	0	0	0	0	0	0	0	0	0	0	0	0	0	0	0	0	0	0	0	0	0	0	0	0	0	0	0	0	0	0	0	0	0	0	0
94	0	0	0	0	0	0	0	0	0	0	0	0	0	0	0	0	0	0	0	0	0	0	0	0	0	0	0	0	0	0	0	0	0	0	0	0	0	0	0	0	0	0	0	0	0	0	0	0	0
95	0	0	0	0	0	0	0	0	0	0	0	0	0	0	0	0	0	0	0	0	0	0	0	0	0	0	0	0	0	0	0	0	0	0	0	0	0	0	0	0	0	0	0	0	0	0	0	0	0
96	0	0	0	0	0	0	0	0	0	0	0	0	0	0	0	0	0	0	0	0	0	0	0	0	0	0	0	0	0	0	0	0	0	0	0	0	0	0	0	0	0	0	0	0	0	0	0	0	0
97	0	0	0	0	0	0	0	0	0	0	0	0	0	0	0	0	0	0	0	0	0	0	0	0	0	0	0	0	0	0	0	0	0	0	0	0	0	0	0	0	0	0	0	0	0	0	0	0	0
98	0	0	0	0	0	0	0	0	0	0	0	0	0	0	0	0	0	0	0	0	0	0	0	0	0	0	0	0	0	0	0	0	0	0	0	0	0	0	0	0	0	0	0	0	0	0	0	0	0
99	0	0	0	0	0	0	0	0	0	0	0	0	0	0	0	0	0	0	0	0	0	0	0	0	0	0	0	0	0	0	0	0	0	0	0	0	0	0	0	0	0	0	0	0	0	0	0	0	0
100	0	0	0	0	0	0	0	0	0	0	0	0	0	0	0	0	0	0	0	0	0	0	0	0	0	0	0	0	0	0	0	0	0	0	0	0	0	0	0	0	0	0	0	0	0	0	0	0	0
Cell #2
fluorescence z-score
	Time (s)	-5	-4.9	-4.8	-4.7	-4.6	-4.5	-4.4	-4.3	-4.2	-4.1	-4	-3.9	-3.8	-3.7	-3.6	-3.5	-3.4	-3.3	-3.2	-3.1	-3	-2.9	-2.8	-2.7	-2.6	-2.5	-2.4	-2.3	-2.2	-2.1	-2	-1.9	-1.8	-1.7	-1.6	-1.5	-1.4	-1.3	-1.2	-1.1	-1	-0.9	-0.8	-0.7	-0.6	-0.5	-0.4	-0.3
1a+	Mean	0.160042	0.227792	0.441479	0.34298	0.429328	0.4027	0.269718	0.243587	0.213854	0.141072	0.00599698	-0.0335411	0.00144617	-0.0801337	-0.104907	0.0198183	-0.157337	-0.245783	-0.21511	-0.263132	-0.246985	-0.151171	-0.146549	-0.249993	-0.232645	-0.103086	-0.167928	-0.0833649	-0.0621631	-0.0650163	-0.0361459	-0.129093	-0.177377	-0.235954	-0.188338	-0.156939	-0.224806	-0.231334	-0.253168	-0.274512	-0.324707	-0.273844	-0.104255	-0.211421	-0.26707	-0.301609	-0.0981785	-0.163542
	SEM	0.382433	0.443984	0.463299	0.421346	0.426323	0.373586	0.36934	0.365211	0.31511	0.288788	0.196356	0.187319	0.168145	0.147817	0.156893	0.156346	0.128497	0.121372	0.109363	0.0981139	0.101721	0.145241	0.123688	0.119944	0.107516	0.116868	0.135054	0.159249	0.27062	0.246892	0.224135	0.193186	0.141392	0.0935428	0.0648247	0.069911	0.0795264	0.0918654	0.0751516	0.0736038	0.0592624	0.0844524	0.124231	0.167823	0.137283	0.102806	0.144153	0.188643
1a-	Mean	-0.26194	-0.258652	0.075606	0.0958296	0.0356799	-0.0576853	-0.15706	-0.147205	-0.106991	-0.198003	-0.185108	-0.0596749	-0.0486445	-0.0633498	-0.104669	-0.163997	-0.123655	-0.141732	-0.109815	-0.00990437	-0.0178731	0.0827986	-0.00288869	-0.144851	-0.110528	-0.16757	-0.17346	-0.156861	0.00539946	0.15679	0.197892	0.185137	0.162931	0.188956	0.110234	0.200251	-0.044625	-0.0788462	-0.132666	0.0079141	0.239844	0.00424447	-0.103546	-0.000815793	0.0650727	0.0848613	0.0116486	-0.174633
	SEM	0.0731892	0.0749713	0.167467	0.244719	0.214536	0.179494	0.159252	0.169008	0.133208	0.106691	0.111784	0.161954	0.164939	0.119292	0.121402	0.117168	0.0956186	0.087881	0.178286	0.220786	0.161981	0.169788	0.146834	0.113393	0.115453	0.154335	0.126545	0.131828	0.188836	0.229194	0.205616	0.17633	0.192186	0.240461	0.252806	0.222554	0.165567	0.136655	0.150039	0.137569	0.135061	0.116633	0.116406	0.196515	0.277804	0.224172	0.188216	0.156796
1b+	Mean	-0.314758	-0.268424	-0.266102	-0.241664	-0.0582085	-0.0436369	-0.168578	-0.21262	-0.253546	-0.25867	-0.210951	-0.183888	-0.203581	-0.0744378	0.0264793	-0.0965596	-0.210425	-0.266035	-0.295725	-0.267306	-0.246339	-0.203291	-0.152369	-0.344478	-0.347032	-0.382596	-0.347148	-0.26026	-0.169364	-0.285411	-0.264376	-0.209735	-0.264435	-0.19703	-0.0688199	-0.122575	-0.223889	-0.190728	-0.142686	0.0082288	0.0706154	0.0241573	-0.105927	-0.160966	-0.190592	-0.082572	-0.180424	-0.135268
	SEM	0.0629595	0.0616127	0.0635332	0.070827	0.167544	0.211291	0.176174	0.140118	0.105659	0.091531	0.0752935	0.0795135	0.0646536	0.167475	0.259129	0.214066	0.130678	0.105996	0.084206	0.0716485	0.088407	0.0799579	0.0655823	0.0549593	0.0381339	0.0614293	0.0613584	0.0653087	0.0588605	0.0540615	0.0409258	0.0554491	0.0643525	0.126776	0.244255	0.184336	0.110763	0.124818	0.147883	0.262192	0.348389	0.327829	0.251971	0.21512	0.210575	0.205038	0.151064	0.132772
1b-	Mean	0.0160691	0.125332	0.287062	0.246948	0.1463	-0.00917834	0.042269	0.116906	0.00159156	0.0518716	0.0268981	-0.0322228	-0.0519716	0.070603	-0.00245358	-0.068781	-0.234788	-0.126778	0.0783447	0.0297349	-0.0463861	-0.155414	-0.140946	-0.242077	-0.120331	0.0364368	0.11146	0.154154	0.1558	0.207497	0.0924168	0.185699	0.0737238	0.109684	0.0689528	0.0461805	0.028622	0.123037	0.137725	0.0990169	0.064484	0.0131324	-0.0363721	-0.188296	-0.198798	-0.186439	-0.0930439	-0.109353
	SEM	0.226493	0.253929	0.309384	0.252058	0.240942	0.210218	0.180277	0.228682	0.231202	0.182546	0.132994	0.12376	0.120377	0.119831	0.119758	0.098281	0.0682286	0.0949754	0.174297	0.16514	0.136934	0.100284	0.0699301	0.0716683	0.1471	0.215693	0.208387	0.256926	0.270837	0.300062	0.2692	0.244699	0.241138	0.232428	0.216361	0.194982	0.227076	0.288013	0.303463	0.237425	0.209039	0.167423	0.140176	0.117954	0.118742	0.105686	0.0980135	0.0852401
estimated spike rate
Trial #/Time(s)	-5	-4.9	-4.8	-4.7	-4.6	-4.5	-4.4	-4.3	-4.2	-4.1	-4	-3.9	-3.8	-3.7	-3.6	-3.5	-3.4	-3.3	-3.2	-3.1	-3	-2.9	-2.8	-2.7	-2.6	-2.5	-2.4	-2.3	-2.2	-2.1	-2	-1.9	-1.8	-1.7	-1.6	-1.5	-1.4	-1.3	-1.2	-1.1	-1	-0.9	-0.8	-0.7	-0.6	-0.5	-0.4	-0.3	-0.2
1	0	0	0	0	0	0	0	0	0	0	0	0	0	0	0	0	0	0	0	0	0	0	0	0	0	0	0	0	0	0	0	0	0	0	0	0	0	0	0	0	0	0	0	0	0	0	0	0	0
2	0	0	0	0	0	0	0	0	0	0	0	0	0	0	0	0	0	0	0	0	0	0	0	0	0	0	0	0	0	0	0	0	0	0	0	0	0	0	0	0	0	0	0	0	0	0	0	0	0
3	0	0	0	0	0	0	0	0	0	0	0	0	0	0	0	0	0	0	0	0	0	0	0	0	0	0	0	0	0	0	0	0	0	0	0	0	0	0	0	0	0	0	0	0	0	0	0	0	0
4	0	0	0	0	0	0	0	0	0	0	0	0	0	0	0	0	0	0	0	0	0	0	0	0	0	0	0	0	0	0	0	0	0	0	0	0	0	0	0	0	0	0	0	0	0	0	0	0	0
5	0	0	0	0	0	0	0	0	0	0	0	0	0	0	0	0	0	0	0	0	0	0	0	0	0	0	0	0	0	0	0	0	0	0	0	0	0	0	0	0	0	0	0	0	0	0	0	0	0
6	0	0	0	0	0	0	0	0	0	0	0	0	0	0	0	0	0	0	0	0	0	0	0	0	0	0	0	0	0	0	0	0	0	0	0	0	0	0	0	0	0	0	0	0	0	0	0	0	0
7	0	0	0	0	0	0	0	0	0	0	0	0	0	0	0	5.28177	0	0	0	0	0	11.7595	0	0	0	0	0	0	0	0	0	0	0	0	0	0	0	0	0	0	0	0	0	0	0	0	0	0	0
8	0	0	0	0	0	0	0	0	0	0	0	0	0	0	0	0	0	0	0	0	0	0	0	0	0	0	0	0	0	0	0	0	0	0	0	0	0	0	0	0	0	0	0	0	0	0	0	0	0
9	0	0	0	0	0	0	0	0	0	0	0	0	0	0	0	0	0	0	0	0	0	0	0	0	0	0	0	0	0	0	0	0	0	0	0	0	0	0	0	0	0	0	0	0	0	0	0	0	0
10	0	0	0	0	0	0	0	0	0	0	0	0	0	0	0	0	0	0	0	0	0	0	0	0	0	0	0	0	0	0	0	0	0	0	0	0	0	0	0	0	0	0	0	0	0	0	0	0	0
11	0	0	0	0	0	0	0	0	0	0	0	0	0	0	0	0	0	0	0	0	0	0	0	0	0	0	0	0	0	0	0	0	0	0	0	0	0	0	0	0	0	0	0	0	0	0	0	0	0
12	0	0	0	0	0	0	0	0	0	0	0	0	0	0	0	0	0	0	0	0	0	0	0	0	0	0	0	0	0	0	0	0	0	0	0	0	0	0	0	0	0	0	0	0	0	0	0	0	0
13	0	6.03689	14.5431	0	0	7.26713	12.2283	0	0	0	0	0	0	0	0	0	0	0	0	0	0	0	0	0	0	0	0	13.4359	10.677	0	0	0	0	0	0	0	0	0	0	0	0	0	0	0	0	0	0	0	0
14	0	0	0	0	0	0	0	0	0	0	0	0	0	0	0	0	0	0	0	0	0	0	0	0	0	0	0	0	0	0	0	0	0	0	0	0	0	0	0	0	0	0	0	0	0	0	0	0	0
15	0	0	0	0	0	0	0	0	0	0	0	0	0	0	0	0	0	0	0	0	0	0	0	0	0	0	0	0	0	0	0	0	0	0	0	0	0	0	0	0	0	0	0	0	0	0	0	0	0
16	0	0	0	0	0	0	0	0	0	0	0	0	0	0	0	0	0	0	0	0	0	0	0	0	0	0	0	0	0	0	0	0	0	0	0	0	0	0	0	0	0	0	0	0	0	0	0	0	0
17	0	0	0	0	12.2705	0	0	0	0	0	0	0	0	0	0	0	0	0	0	0	0	0	0	0	0	0	0	0	0	0	0	0	0	0	0	0	0	0	0	0	0	0	0	0	0	0	0	0	0
18	0	0	0	0	0	0	0	0	0	0	0	0	0	0	0	0	0	0	0	0	0	0	0	0	0	0	0	0	0	0	0	0	0	0	0	0	0	0	0	0	0	0	0	0	0	0	0	0	0
19	0	0	0	0	0	0	0	0	0	0	0	0	0	0	0	0	0	0	0	0	0	0	0	0	0	0	0	0	0	0	0	0	0	0	0	0	0	0	0	0	0	0	0	0	0	0	0	0	0
20	0	0	0	0	0	0	0	0	0	0	0	0	0	0	0	0	0	0	0	0	0	0	0	0	0	0	0	0	0	0	0	0	0	0	0	0	0	0	0	0	0	0	0	0	0	0	0	0	0
21	0	0	0	0	0	0	0	0	0	0	0	0	0	0	0	0	0	0	0	0	0	0	0	0	0	0	0	0	0	0	0	0	0	0	0	0	0	0	0	0	0	0	0	0	0	0	0	0	0
22	0	0	0	0	0	0	0	0	0	0	0	0	0	0	0	0	0	0	0	0	0	0	0	0	0	0	0	0	0	0	0	0	0	0	0	0	0	0	0	0	0	0	13.7525	0	0	0	5.73101	5.9301	16.2405
23	11.1972	18.2168	0	0	0	0	0	0	0	0	0	0	0	0	0	0	0	0	0	0	0	0	0	0	0	0	0	0	0	0	0	0	0	0	0	0	0	0	0	0	0	0	0	0	0	0	0	0	0
24	0	0	0	0	0	0	0	0	0	0	0	0	0	0	0	0	0	0	0	0	0	0	0	0	0	0	0	0	0	0	0	0	0	0	0	0	0	0	0	0	0	0	0	0	0	0	0	0	0
25	0	0	0	0	0	0	0	0	0	0	0	0	0	0	0	0	0	0	0	0	0	0	0	0	0	0	0	0	0	0	7.48549	0	0	0	0	0	0	0	0	0	0	0	0	0	0	0	0	0	0
26	0	0	0	0	0	0	0	0	0	0	6.24506	0	0	0	0	0	0	0	0	0	0	0	0	0	0	0	0	0	0	0	0	0	0	0	0	0	0	0	0	0	0	0	0	0	0	0	0	0	0
27	0	0	0	0	0	0	0	0	0	0	0	0	0	0	0	0	0	0	0	0	0	0	0	0	0	0	0	0	0	0	0	0	0	0	0	0	0	0	0	0	0	0	0	0	0	0	0	0	0
28	0	0	0	0	0	0	0	0	0	0	0	0	0	0	0	0	0	0	0	0	0	0	0	0	0	0	0	0	0	0	0	0	0	0	0	0	0	0	0	0	0	0	0	0	0	0	0	0	0
29	0	0	0	0	0	0	0	0	0	0	0	0	0	0	0	0	0	0	0	0	0	0	0	0	0	0	0	0	0	0	0	0	0	0	0	0	0	0	0	0	5.5409	0	0	22.4175	0	0	0	0	0
30	0	0	0	0	0	0	0	0	0	0	0	0	0	0	0	0	0	0	0	0	0	0	0	0	0	0	0	0	0	0	0	0	0	0	0	0	0	0	0	0	0	0	0	0	0	0	0	0	0
31	0	0	0	0	0	0	0	0	0	0	0	14.8484	0	0	0	0	0	0	0	0	0	0	0	0	0	0	0	0	0	0	0	0	0	0	0	0	0	0	0	0	0	0	0	0	0	0	0	0	0
32	0	0	0	0	0	0	0	0	0	0	0	0	0	0	0	0	0	0	0	0	0	0	0	0	0	0	0	0	0	0	0	0	0	0	0	0	0	0	0	0	0	0	0	0	0	0	0	0	0
33	0	0	0	0	0	0	0	0	0	0	0	0	0	0	0	0	0	0	0	0	0	0	0	0	0	0	0	0	16.7051	0	0	0	0	0	0	0	0	0	0	0	0	0	0	0	0	0	0	0	0
34	0	0	16.5115	8.68543	0	0	0	0	0	0	0	0	0	0	0	0	0	0	0	0	0	0	0	0	0	0	0	0	0	0	0	0	0	0	0	0	0	0	0	0	0	0	0	0	0	0	0	0	0
35	0	0	0	0	0	0	0	0	0	0	0	0	0	0	0	0	0	0	0	0	0	0	0	0	0	0	0	0	0	0	0	0	0	0	0	0	0	0	0	0	0	0	0	0	0	0	0	0	0
36	0	0	0	0	0	0	0	0	0	0	0	0	0	0	0	0	0	0	0	0	0	0	0	0	0	0	0	0	0	0	0	0	22.3903	0	0	0	0	0	0	0	0	0	0	0	0	0	0	0	0
37	0	0	0	0	0	0	0	0	0	0	0	0	0	0	0	0	0	0	0	0	0	0	0	0	0	0	0	0	0	0	0	0	0	0	15.1069	0	0	0	0	0	0	0	0	0	0	0	0	0	0
38	0	0	0	0	0	0	0	0	0	0	0	0	0	0	0	0	0	0	0	0	0	0	0	0	0	0	0	0	0	0	0	0	0	0	0	0	0	0	0	0	0	0	0	0	0	0	0	0	0
39	0	0	0	0	0	0	0	0	0	0	0	0	0	0	0	0	0	0	0	0	0	0	0	0	0	0	0	0	0	0	0	0	0	0	0	0	0	0	0	0	0	0	0	0	0	0	0	0	0
40	0	0	0	0	0	0	0	0	0	0	0	0	0	0	0	0	0	0	0	0	0	0	0	0	0	0	0	0	0	0	0	0	0	0	0	0	0	0	0	0	0	0	0	0	0	0	0	0	0
41	0	0	0	0	0	0	0	0	0	0	0	0	0	0	0	0	0	0	0	0	0	0	0	0	0	0	0	0	0	0	0	0	0	0	0	0	0	0	0	0	0	0	0	0	0	0	0	0	0
42	0	0	0	0	0	0	0	0	0	0	0	0	0	0	0	0	0	0	0	0	0	0	0	0	0	0	0	0	0	0	0	0	0	0	0	0	0	0	0	0	0	0	0	0	0	0	0	0	0
43	0	0	0	0	0	0	0	0	0	0	0	0	0	0	0	0	0	0	19.5852	0	0	0	0	0	0	0	0	0	0	0	0	0	0	0	0	0	0	0	0	0	0	0	0	0	0	0	0	0	0
44	0	0	0	0	0	0	0	0	0	0	0	0	0	0	0	0	0	0	0	0	0	0	0	0	0	0	0	0	0	0	0	0	0	0	0	0	0	0	0	0	0	0	0	0	0	0	0	0	0
45	0	0	0	0	0	0	0	0	0	0	0	0	0	0	0	0	0	0	0	0	0	0	0	0	5.74441	11.8656	0	0	0	0	0	0	0	0	0	0	0	0	0	0	0	0	0	0	0	0	0	0	0
46	0	0	0	0	0	0	0	0	0	0	0	0	0	0	0	0	0	0	0	0	0	0	0	0	0	0	0	0	0	0	0	0	0	0	0	0	0	0	0	0	0	0	0	0	0	0	0	0	0
47	0	0	0	0	0	0	0	0	0	0	0	0	0	0	0	0	0	0	0	0	0	0	0	0	0	0	0	0	0	0	0	0	0	0	0	0	0	0	0	0	0	0	0	0	0	0	0	0	0
48	0	0	0	0	0	0	0	0	0	0	0	0	0	0	0	0	0	0	0	0	0	0	0	0	0	0	0	0	0	0	0	0	0	0	0	0	0	0	0	0	0	0	0	0	0	0	0	0	0
49	0	0	0	0	0	0	0	0	0	0	0	0	0	0	0	0	0	0	0	0	0	0	0	0	0	0	0	0	0	0	0	0	0	0	0	0	0	0	0	0	0	0	0	0	0	0	0	0	0
50	0	0	0	0	0	0	0	0	0	0	0	0	0	0	0	0	0	0	0	0	0	0	0	0	0	0	0	0	0	0	0	0	0	0	0	0	0	0	0	0	0	0	0	0	0	0	0	0	0
51	0	0	0	0	15.602	0	0	0	0	0	0	0	0	0	0	0	0	0	0	0	0	0	0	0	0	0	0	0	0	0	0	0	0	0	0	0	0	0	0	0	0	0	0	0	0	0	0	0	0
52	0	0	0	0	0	0	0	0	0	0	0	0	0	0	0	0	0	0	0	0	0	0	0	0	0	0	0	0	0	0	0	0	0	0	0	0	0	0	0	0	0	0	0	0	0	0	0	0	0
53	0	0	0	0	0	0	0	0	0	0	0	0	0	19.2335	0	0	0	0	0	0	0	0	0	0	0	0	0	0	0	0	0	0	0	0	0	0	0	0	0	0	0	0	0	0	0	0	0	0	0
54	0	0	0	0	0	0	0	0	0	0	0	0	0	0	0	0	0	0	0	0	0	0	0	0	0	0	0	0	0	0	0	0	0	0	0	0	0	0	0	0	0	0	0	0	0	0	0	0	0
55	0	0	0	0	0	0	0	0	0	0	0	0	0	0	0	0	0	0	0	0	0	0	0	0	0	0	0	0	0	0	0	0	0	0	0	0	0	0	0	0	0	0	0	0	0	0	0	0	0
56	0	0	0	0	0	0	0	0	0	0	0	0	0	0	0	0	0	0	0	0	0	0	0	0	0	0	0	0	0	0	0	0	0	0	0	0	0	0	0	0	0	0	0	0	0	0	0	0	0
57	0	0	0	0	0	0	0	0	0	0	0	0	0	0	0	0	0	0	0	0	0	0	0	0	0	0	0	0	0	0	0	0	0	0	0	0	0	0	0	0	0	0	0	0	0	0	0	0	0
58	0	0	0	0	0	0	0	0	0	0	0	0	0	0	0	0	0	0	0	0	0	0	0	0	0	0	0	0	0	0	0	0	0	10.8656	10.9738	0	0	0	0	16.4614	11.8025	0	0	0	0	0	0	0	0
59	0	0	0	0	0	0	0	0	0	0	0	0	0	0	0	0	0	0	0	0	0	0	0	0	0	0	0	0	0	0	0	0	0	0	0	0	0	0	0	0	0	0	0	0	0	0	0	0	0
60	0	0	0	0	0	0	0	0	0	0	0	0	0	0	0	0	0	0	0	0	0	0	0	0	0	0	0	0	0	0	0	0	0	0	0	0	0	0	0	0	0	0	0	0	0	0	0	0	0
61	0	0	0	0	0	0	0	0	0	0	0	0	0	0	0	0	0	0	0	0	0	0	0	0	0	0	0	0	0	0	0	0	0	0	0	0	0	0	0	0	0	0	0	0	0	0	0	0	0
62	0	0	0	0	0	0	0	0	0	0	0	0	0	0	0	0	0	0	0	0	0	0	0	0	0	0	0	0	0	0	0	0	0	0	0	0	0	0	0	0	0	0	0	0	0	0	0	0	0
63	0	0	0	0	0	0	0	0	0	0	0	0	0	0	0	0	0	0	0	0	0	0	0	0	0	0	0	0	0	0	0	0	0	0	0	0	0	0	0	0	0	0	0	0	0	0	0	0	0
64	0	0	0	0	0	0	0	0	0	0	0	0	0	0	0	0	0	0	0	0	0	0	0	0	0	0	0	0	0	0	0	0	0	0	0	0	0	0	0	0	0	0	0	0	0	0	0	0	0
65	0	0	0	0	0	0	0	0	0	0	0	0	0	0	0	0	0	0	0	0	0	0	0	0	0	0	0	0	0	0	0	0	0	0	0	0	0	0	0	0	0	0	0	0	0	0	0	0	0
66	0	0	0	0	0	0	0	0	0	0	0	0	0	0	0	0	0	0	0	0	0	0	0	0	0	0	0	0	0	0	0	0	0	0	0	0	0	0	0	0	0	0	0	0	0	0	0	0	0
67	0	0	0	0	0	0	0	0	0	0	0	0	0	0	0	0	0	0	0	0	0	0	0	0	0	0	0	0	0	0	0	0	0	0	0	0	0	0	0	0	0	0	0	0	0	0	0	0	0
68	0	0	0	0	0	0	0	0	0	0	0	0	0	0	0	0	0	0	0	0	0	0	0	0	0	0	0	0	0	0	0	0	0	0	0	0	0	0	0	0	0	0	0	0	0	0	0	0	0
69	0	0	0	0	0	0	0	0	0	0	0	0	0	0	0	0	0	0	0	0	0	0	0	0	0	0	0	0	0	0	0	0	0	0	0	0	0	0	0	0	0	0	0	0	0	0	0	0	0
70	0	0	0	0	0	0	0	0	0	0	0	0	0	0	0	0	0	0	0	0	0	0	0	0	0	0	0	0	0	0	0	0	0	0	0	0	0	0	0	0	0	0	0	0	0	0	0	0	0
71	0	0	0	0	0	0	0	0	0	0	0	0	0	0	0	0	0	0	0	0	0	0	0	0	0	0	0	0	0	0	0	0	0	0	0	0	0	0	0	0	0	0	0	0	0	0	0	0	0
72	0	0	0	0	0	0	0	0	0	0	0	0	0	0	0	0	0	0	0	0	0	0	0	0	0	0	0	0	0	0	0	0	0	0	0	0	0	0	0	0	0	0	0	0	0	0	0	0	0
73	0	0	0	0	0	0	0	0	0	0	0	0	0	0	0	0	0	0	0	0	0	0	0	0	0	0	0	0	0	0	0	0	0	0	0	0	0	0	0	0	0	0	0	0	0	0	0	0	0
74	0	0	0	0	0	0	0	0	0	0	0	0	0	0	0	0	0	0	0	0	0	0	0	0	0	0	13.4541	18.3405	0	0	0	0	0	0	0	0	0	0	0	0	0	0	0	0	0	0	0	0	0
75	0	0	0	0	0	0	0	0	0	0	0	0	0	0	0	0	0	0	0	0	0	0	0	0	0	0	0	0	0	0	0	0	0	0	0	0	0	0	0	0	0	0	0	0	0	0	0	0	0
76	0	0	0	0	0	0	0	0	0	0	0	0	0	0	0	0	0	0	0	0	0	0	0	0	0	0	0	0	0	0	0	0	0	0	0	0	0	0	0	0	0	0	0	0	0	0	0	0	0
77	0	12.7743	13.4161	0	0	0	0	0	0	0	0	0	0	0	0	0	0	0	0	0	0	0	0	0	0	0	0	0	0	0	0	0	0	0	0	0	0	0	0	0	0	0	0	0	0	0	0	0	0
78	0	0	0	0	0	0	0	0	0	0	0	0	0	0	0	0	0	0	0	0	0	0	0	0	0	0	0	0	0	0	0	0	0	0	0	0	0	0	0	0	0	0	0	0	0	0	0	0	0
79	0	0	0	0	0	0	0	0	0	0	0	0	0	0	0	0	0	0	0	0	0	0	0	0	0	0	0	0	0	0	0	0	0	0	0	0	0	0	0	0	0	0	0	0	0	0	0	0	0
80	0	0	0	0	0	0	0	0	0	0	0	0	0	0	0	0	0	0	0	0	0	0	0	0	0	0	0	0	0	0	0	0	0	0	0	0	0	0	0	0	0	0	0	0	0	0	0	0	0
81	0	0	0	0	0	0	0	0	0	0	0	0	0	0	0	0	0	0	0	0	0	0	0	0	0	0	0	0	0	0	0	0	5.98882	0	0	0	0	0	0	0	0	0	0	0	0	0	0	0	0
82	0	0	0	0	0	0	0	0	0	0	0	0	0	0	0	0	0	0	0	0	0	0	0	0	0	0	0	0	0	0	0	0	0	0	0	0	0	0	0	0	0	0	0	0	0	0	0	0	0
83	0	0	0	0	0	0	0	0	0	0	0	0	0	0	6.88923	0	0	0	0	0	0	0	0	0	0	0	0	0	0	0	0	0	0	0	0	0	0	0	0	0	0	0	0	0	0	0	0	0	0
84	0	0	5.43088	0	0	0	0	0	0	0	0	0	0	0	0	0	0	0	8.3284	0	0	0	0	0	0	0	0	0	0	0	0	0	0	0	0	0	0	0	0	0	0	0	0	0	0	0	0	0	0
85	0	0	0	0	0	0	0	0	0	0	0	0	0	0	0	0	0	0	0	0	0	0	0	0	0	0	0	0	0	0	0	0	0	0	0	0	0	0	0	0	0	0	0	0	0	0	0	0	0
86	0	0	0	0	0	0	0	0	0	0	0	0	0	0	0	0	0	0	0	0	0	0	0	0	0	0	0	0	0	0	0	0	0	0	0	0	0	0	0	0	0	0	0	0	0	0	0	0	0
87	0	0	0	0	0	0	0	0	0	0	0	0	0	0	0	0	0	0	0	0	0	0	0	0	0	0	0	0	0	0	0	0	0	0	0	0	0	0	0	0	0	0	0	0	0	0	0	0	0
88	0	0	0	0	0	0	0	0	0	11.5525	0	0	0	0	0	0	0	0	7.07801	0	0	0	0	0	0	0	0	0	0	0	0	0	0	0	0	0	0	0	0	0	0	0	0	0	0	0	0	0	0
89	0	0	0	0	0	0	0	0	0	0	0	0	0	0	0	0	0	0	0	0	0	0	0	0	0	0	0	0	0	0	0	0	0	0	0	0	0	0	0	0	0	0	0	0	0	0	0	0	0
90	0	0	0	0	0	0	0	0	0	0	0	0	0	0	0	0	0	0	0	0	0	0	0	0	0	0	0	0	0	0	0	0	0	0	0	0	0	0	0	0	0	0	0	0	0	0	0	0	0
91	0	0	0	0	0	0	0	0	0	0	0	0	0	0	0	0	0	0	0	0	0	0	0	0	0	0	0	0	0	0	0	0	0	0	0	0	0	0	0	0	0	0	0	0	0	0	0	0	0
92	0	0	0	0	0	0	0	0	0	0	0	0	0	0	0	0	0	0	0	0	0	0	0	0	0	0	0	0	0	0	0	0	0	0	0	0	0	0	0	0	0	0	0	0	0	0	0	0	0
93	0	0	0	0	0	0	0	0	0	0	0	0	0	0	0	0	0	0	0	0	0	0	0	0	0	0	0	0	0	0	0	0	0	0	0	0	0	0	0	0	0	0	0	0	0	0	0	0	0
94	0	0	0	0	0	0	0	0	0	0	0	0	0	0	0	0	0	0	0	0	0	0	0	0	13.0567	7.35545	0	0	0	0	11.0494	0	0	9.31181	0	0	0	14.2633	0	0	0	0	0	0	0	0	0	0	0
95	0	0	0	0	0	0	0	0	0	0	0	0	0	0	0	0	0	0	0	0	0	0	0	0	0	0	0	0	0	0	0	0	0	0	0	0	0	0	0	0	7.70344	0	0	0	0	0	0	0	0
96	0	0	0	0	0	0	0	0	0	0	0	0	0	0	0	0	0	0	0	0	0	0	0	0	0	0	0	0	0	0	0	0	0	0	0	0	0	0	0	0	0	0	0	0	0	0	0	0	0
delay-splitting neuron
Cell #1
fluorescence z-score
	Time (s)	-5	-4.9	-4.8	-4.7	-4.6	-4.5	-4.4	-4.3	-4.2	-4.1	-4	-3.9	-3.8	-3.7	-3.6	-3.5	-3.4	-3.3	-3.2	-3.1	-3	-2.9	-2.8	-2.7	-2.6	-2.5	-2.4	-2.3	-2.2	-2.1	-2	-1.9	-1.8	-1.7	-1.6	-1.5	-1.4	-1.3	-1.2	-1.1	-1	-0.9	-0.8	-0.7	-0.6	-0.5	-0.4	-0.3
1a+	Mean	-0.398603	-0.424025	-0.246858	-0.227589	-0.382442	-0.281332	-0.209258	-0.321382	-0.346632	-0.327794	-0.28476	-0.350356	-0.323797	-0.303238	-0.312893	-0.409425	-0.425812	-0.385448	-0.40584	-0.338182	-0.259757	-0.16079	-0.325661	-0.288956	-0.386865	-0.243391	-0.308009	-0.393042	-0.357498	-0.259192	-0.280942	-0.128539	-0.123947	-0.281579	-0.321865	-0.290222	-0.284507	-0.371761	-0.329823	-0.314993	-0.327138	-0.357138	-0.330226	-0.262752	-0.225463	-0.259477	-0.261382	-0.241985
	SEM	0.0480119	0.0529471	0.0766009	0.060188	0.0532177	0.0950719	0.0805116	0.0729193	0.0574241	0.0657007	0.0566411	0.0589497	0.0436435	0.0605839	0.0520299	0.046189	0.0562005	0.0469175	0.0592659	0.0557725	0.0954369	0.122853	0.0732617	0.0553711	0.0541026	0.0590002	0.0595796	0.0479472	0.0818051	0.0725779	0.0430348	0.0916601	0.113313	0.0692066	0.0452669	0.0568217	0.0621678	0.0520679	0.0402394	0.0562315	0.0683274	0.074628	0.0821812	0.0807462	0.0858234	0.0741628	0.0727503	0.0583247
1a-	Mean	-0.219364	-0.26457	-0.194391	-0.302724	-0.212543	-0.217949	-0.340805	-0.28043	-0.282698	-0.232638	-0.213786	-0.202859	-0.329589	-0.330366	-0.312956	-0.273957	-0.266915	-0.311801	-0.22226	-0.254605	-0.275709	-0.259226	-0.350285	-0.384432	-0.458274	-0.291892	-0.3173	-0.2161	-0.29367	-0.212236	-0.0213701	-0.0902444	-0.152108	-0.253111	-0.234688	-0.0952385	-0.160423	-0.206426	-0.249915	-0.28669	-0.318114	-0.318871	-0.274926	-0.391274	-0.326811	-0.300937	-0.363067	-0.421424
	SEM	0.105081	0.0913486	0.0996241	0.0601099	0.0672328	0.0562061	0.0590019	0.0496505	0.121258	0.0900464	0.0597486	0.0565048	0.0810118	0.0637338	0.0510365	0.0688466	0.0484349	0.0617592	0.0721704	0.0751576	0.0923645	0.0808992	0.0556021	0.0682199	0.0742657	0.0710538	0.0751531	0.135626	0.140807	0.11409	0.241464	0.188642	0.124417	0.0767321	0.0689731	0.152336	0.120844	0.108164	0.0740908	0.0840028	0.0759671	0.0593173	0.0610465	0.0501597	0.0486664	0.0863994	0.0748783	0.074161
1b+	Mean	-0.404109	-0.291289	-0.30943	-0.232351	-0.306723	-0.390371	-0.302655	-0.341961	-0.3729	-0.275388	-0.377407	-0.340245	-0.275835	-0.282385	-0.434528	-0.364517	-0.405363	-0.242751	-0.292326	-0.270373	-0.260042	-0.318928	-0.398848	-0.243022	-0.367301	-0.329391	-0.284737	-0.28288	-0.335458	-0.268541	-0.347979	-0.361347	-0.317917	-0.282151	-0.263268	-0.289888	-0.316704	-0.236509	-0.37264	-0.390261	-0.369438	-0.348237	-0.245123	-0.246822	-0.299959	-0.307893	-0.245574	-0.304103
	SEM	0.0434282	0.047756	0.0645625	0.0623486	0.0682472	0.06941	0.0404542	0.0621531	0.0522874	0.0526008	0.062076	0.0481895	0.0317765	0.0390388	0.0559746	0.0578259	0.0431735	0.0395636	0.0449838	0.055252	0.0660141	0.0454419	0.0497553	0.0622035	0.0616211	0.0465611	0.0524617	0.0520637	0.061746	0.0505588	0.0447151	0.0455863	0.0418964	0.0609064	0.0532197	0.04344	0.0441099	0.050583	0.0395261	0.0420563	0.0461924	0.0469472	0.0556711	0.0497024	0.0475753	0.0842402	0.0824667	0.0511401
1b-	Mean	-0.254228	-0.235437	-0.252641	-0.238987	-0.191152	-0.183321	-0.237514	-0.325677	-0.269356	-0.27421	-0.284914	-0.301404	-0.380784	-0.343716	-0.313672	-0.371425	-0.187974	-0.116318	-0.204127	-0.143264	-0.229723	-0.204287	-0.254684	-0.228412	-0.236635	-0.232656	-0.262589	-0.285116	-0.229798	-0.27637	-0.282824	-0.269705	-0.330421	-0.346939	-0.35411	-0.304919	-0.392857	-0.352462	-0.304851	-0.264251	-0.311194	-0.355981	-0.338528	-0.343025	-0.321232	-0.291926	-0.262837	-0.283244
	SEM	0.0829379	0.0743592	0.090149	0.0933817	0.120306	0.0779632	0.0665292	0.0536027	0.0400956	0.0485956	0.0667091	0.0405006	0.0608276	0.0571159	0.0426314	0.0470345	0.0945758	0.203786	0.208163	0.156772	0.118542	0.110587	0.115463	0.0936111	0.081551	0.0600377	0.0532494	0.0631677	0.0665053	0.067135	0.050161	0.0577016	0.053124	0.0467193	0.0534981	0.0644058	0.0514305	0.0537033	0.048163	0.0419269	0.0526373	0.0601775	0.0700452	0.0802056	0.056424	0.0433213	0.0639477	0.0478465
estimated spike rate
Trial #/Time(s)	-5	-4.9	-4.8	-4.7	-4.6	-4.5	-4.4	-4.3	-4.2	-4.1	-4	-3.9	-3.8	-3.7	-3.6	-3.5	-3.4	-3.3	-3.2	-3.1	-3	-2.9	-2.8	-2.7	-2.6	-2.5	-2.4	-2.3	-2.2	-2.1	-2	-1.9	-1.8	-1.7	-1.6	-1.5	-1.4	-1.3	-1.2	-1.1	-1	-0.9	-0.8	-0.7	-0.6	-0.5	-0.4	-0.3	-0.2
1	0	0	0	0	0	0	0	0	0	0	0	0	0	0	0	0	0	0	0	0	0	0	0	0	0	0	0	0	0	0	0	0	0	0	0	0	0	0	0	0	0	0	0	0	0	0	0	0	0
2	0	0	0	0	0	0	0	0	0	0	0	0	0	0	0	0	0	0	0	0	0	0	0	0	0	0	0	0	0	0	0	0	0	0	0	0	0	0	0	0	0	0	0	0	0	0	0	0	0
3	0	0	0	0	0	0	0	0	0	0	0	0	0	0	0	0	0	0	0	0	0	0	0	0	0	0	0	0	0	0	0	0	0	0	0	0	0	0	0	0	0	0	0	0	0	0	0	0	0
4	0	0	0	0	0	0	0	0	0	0	0	0	0	0	0	0	0	0	0	0	0	0	0	0	0	0	0	0	0	0	0	0	0	0	0	0	0	0	0	0	0	0	0	0	0	0	0	0	0
5	0	0	0	0	0	0	0	0	0	0	0	0	0	0	0	0	0	0	0	0	0	0	0	0	0	0	0	0	0	0	0	0	0	0	0	0	0	0	0	0	0	0	0	0	0	0	0	0	0
6	0	0	0	0	0	0	0	0	0	0	0	0	0	0	0	0	0	0	0	0	0	0	0	0	0	0	0	0	0	0	0	0	0	0	0	0	0	0	0	0	0	0	0	0	0	0	0	0	0
7	0	0	0	0	0	0	0	0	0	0	0	0	0	0	0	0	0	0	0	0	0	0	0	0	0	0	0	0	0	0	0	0	0	0	0	0	0	0	0	0	0	0	0	0	0	0	0	0	0
8	0	0	0	0	0	0	0	0	0	0	0	0	0	0	0	0	0	0	0	0	0	0	0	0	0	0	0	0	0	0	0	0	0	0	0	0	0	0	0	0	0	0	0	0	0	0	0	0	0
9	0	0	0	0	0	0	0	0	0	0	0	0	0	0	0	0	0	0	0	0	0	0	0	0	0	0	0	0	0	0	0	0	0	0	0	0	0	0	0	0	0	0	0	0	0	0	0	0	0
10	0	0	0	0	0	0	0	0	0	0	0	0	0	0	0	0	0	0	0	0	0	0	0	0	0	0	0	0	0	0	0	0	0	0	0	0	0	0	0	0	0	0	0	0	0	0	0	0	0
11	0	0	0	0	0	0	0	0	0	0	0	0	0	0	0	0	0	0	0	0	0	0	0	0	0	0	0	0	0	0	0	0	0	0	0	0	0	0	0	0	0	0	0	0	0	0	0	0	0
12	0	0	0	0	0	0	0	0	0	0	0	0	0	0	0	0	0	0	0	0	6.33902	0	0	0	0	0	0	0	0	0	0	0	0	0	0	0	0	0	0	0	0	0	0	0	0	0	0	0	0
13	0	0	0	0	0	0	0	0	0	0	0	0	0	0	0	0	0	0	0	0	0	0	0	0	0	0	0	0	0	0	0	0	0	0	0	0	0	0	0	0	0	0	0	0	0	0	0	0	0
14	0	0	0	0	0	0	0	0	0	0	0	0	0	0	0	0	0	0	0	0	0	0	0	0	0	0	0	0	0	0	0	0	0	0	0	0	0	0	0	0	0	0	0	0	0	0	0	0	0
15	0	0	0	0	0	0	0	0	0	0	0	0	0	0	0	0	0	0	0	0	0	0	0	0	0	0	0	0	0	0	0	0	0	0	0	0	0	0	0	0	0	0	0	0	0	0	0	0	0
16	0	0	0	0	0	0	0	0	0	0	0	0	0	0	0	0	0	0	0	0	0	0	0	0	0	0	0	0	0	0	0	0	0	0	0	0	0	0	0	0	0	0	0	0	0	0	0	0	0
17	0	0	0	0	0	0	0	0	0	0	0	0	0	0	0	0	0	0	0	0	0	0	0	0	0	0	0	0	0	0	0	0	0	0	0	0	0	0	0	0	0	0	0	0	0	0	0	0	0
18	0	0	0	0	0	0	0	0	0	0	0	0	0	0	0	0	0	0	0	0	0	0	0	0	0	0	0	0	0	0	0	0	0	0	0	0	0	0	0	0	0	0	0	0	0	0	0	0	0
19	0	0	0	0	0	0	0	0	0	0	0	0	0	0	0	0	0	0	0	0	0	0	0	0	0	0	0	0	0	0	0	0	0	0	0	0	0	0	0	0	0	0	0	0	0	0	0	0	0
20	0	0	0	0	0	0	0	0	0	0	0	0	0	0	0	0	0	0	0	0	0	0	0	0	0	0	0	0	0	0	0	0	0	0	0	0	0	0	0	0	0	0	0	0	0	0	0	0	0
21	0	0	0	0	0	0	0	0	0	0	0	0	0	0	0	0	0	0	0	0	0	0	0	0	0	0	0	0	0	0	0	0	0	0	0	0	0	0	0	0	0	0	0	0	0	0	0	0	0
22	0	0	0	0	0	0	0	0	0	0	0	0	0	0	0	0	0	0	0	0	0	0	0	0	0	0	0	0	0	0	0	0	0	0	0	0	0	0	0	0	0	0	0	0	0	0	0	0	0
23	0	0	0	0	0	0	0	0	0	0	0	0	0	0	0	0	0	0	0	0	0	0	0	0	0	0	0	0	0	0	0	0	0	0	0	0	0	0	0	0	0	0	0	0	0	0	0	0	0
24	0	0	0	0	0	0	0	0	0	0	0	0	0	0	0	0	0	0	0	0	0	0	0	0	0	0	0	0	0	0	0	0	0	0	0	0	0	0	0	0	0	0	0	0	0	0	0	0	0
25	0	0	0	0	0	0	0	0	0	0	0	0	0	0	0	0	0	0	0	0	0	0	0	0	0	0	0	0	0	0	0	0	0	0	0	0	0	0	0	0	0	0	0	0	0	0	0	0	0
26	0	0	0	0	0	0	0	0	0	0	0	0	0	0	0	0	0	0	0	0	0	0	0	0	0	0	0	0	0	0	0	0	0	0	0	0	0	0	0	0	0	0	0	0	0	0	0	0	0
27	0	0	0	0	0	0	0	0	0	0	0	0	0	0	0	0	0	0	0	0	0	0	0	0	0	0	0	0	0	0	0	0	0	0	0	0	0	0	0	0	0	0	0	0	0	0	0	0	0
28	0	0	0	0	0	0	0	0	0	0	0	0	0	0	0	0	0	0	0	0	0	0	0	0	0	0	0	0	0	0	12.1369	0	0	0	0	0	0	0	0	0	0	0	0	0	0	0	0	0	0
29	0	0	0	0	0	0	0	0	0	0	0	0	0	0	0	0	0	0	0	0	0	0	0	0	0	0	0	0	0	0	0	0	0	0	0	0	0	0	0	0	0	0	0	0	0	0	0	0	0
30	0	0	0	0	0	0	0	0	0	0	0	0	0	0	0	0	0	0	0	0	0	0	0	0	0	0	0	0	0	0	0	0	0	0	0	0	0	0	0	0	0	0	0	0	0	0	0	0	0
31	0	0	0	0	0	0	0	0	0	0	0	0	0	0	0	0	0	0	0	0	0	0	0	0	0	0	0	0	0	0	0	0	0	0	0	0	0	0	0	0	0	0	0	0	0	0	0	0	0
32	0	0	0	0	0	0	0	0	0	0	0	0	0	0	0	0	0	0	6.61836	0	0	0	0	0	0	0	0	6.26361	0	0	0	0	0	0	0	0	0	0	0	0	0	0	0	0	0	0	0	0	0
33	0	0	0	0	0	0	0	0	0	0	0	0	0	0	0	0	0	0	0	0	0	0	0	0	0	0	0	0	0	0	0	0	0	0	0	0	0	0	0	0	0	0	0	0	0	0	0	0	0
34	0	0	0	0	0	0	0	0	0	0	0	0	0	0	0	0	0	0	0	0	0	0	0	0	0	0	0	0	0	0	0	0	0	0	0	0	0	0	0	0	0	0	0	0	0	0	0	0	0
35	0	0	0	0	0	0	0	0	0	0	0	0	0	0	0	0	0	0	0	0	0	0	0	0	0	0	0	0	0	0	0	0	0	0	0	0	0	0	0	0	0	0	0	0	0	0	0	0	0
36	0	0	0	0	0	0	0	0	0	0	0	0	0	0	0	0	0	0	0	0	0	0	0	0	0	0	0	0	0	0	0	0	0	0	0	0	0	0	0	0	0	0	0	0	0	0	0	0	0
37	0	0	0	0	0	0	0	0	0	0	0	0	0	0	0	0	0	0	0	0	0	0	0	0	0	0	0	0	0	0	0	0	0	0	0	0	0	0	0	0	0	0	0	0	0	0	0	0	0
38	0	0	0	0	0	0	0	0	0	0	0	0	0	0	0	0	0	0	0	0	0	0	0	0	0	0	0	0	0	0	0	0	0	0	0	0	0	0	0	0	0	0	0	0	0	0	0	0	0
39	0	0	0	0	0	0	0	0	0	0	0	0	0	0	0	0	0	0	0	0	0	0	0	0	0	0	0	0	0	0	0	0	0	0	0	0	0	0	0	0	0	0	0	0	0	0	0	0	0
40	0	0	0	0	0	0	0	0	0	0	0	0	0	0	0	0	0	0	0	0	0	0	0	0	0	0	0	0	0	0	0	0	0	0	0	0	0	0	0	0	0	0	0	0	0	0	0	0	0
41	0	0	0	0	0	0	0	0	0	0	0	0	0	0	0	0	0	0	0	0	0	0	0	0	0	0	0	0	0	0	0	0	0	0	0	0	0	0	0	0	0	0	0	0	0	0	0	0	0
42	0	0	0	0	0	0	0	0	0	0	0	0	0	0	0	0	0	0	0	0	0	0	0	0	0	0	0	0	0	0	0	0	0	0	0	0	0	0	0	0	0	0	0	0	0	0	0	0	0
43	0	0	0	0	0	0	0	0	0	0	0	0	0	0	0	0	0	0	0	0	0	0	0	0	0	0	0	0	0	0	0	0	0	0	0	0	0	0	0	0	0	0	0	0	0	0	0	0	0
44	0	0	0	0	0	0	0	0	0	0	0	0	0	0	0	0	0	0	0	0	0	0	0	0	0	0	0	0	0	0	0	0	0	0	0	9.19847	0	0	0	0	0	0	0	0	0	0	0	0	0
45	0	0	0	0	0	0	0	0	0	0	0	0	0	0	0	0	0	0	0	0	0	0	0	0	0	0	0	0	0	0	0	0	0	0	0	0	0	0	0	0	0	0	0	0	0	0	0	0	0
46	0	0	0	0	0	0	0	0	0	0	0	0	0	0	0	0	0	0	0	0	0	0	0	0	0	0	0	0	0	0	0	0	0	0	0	0	0	0	0	0	0	0	0	0	0	0	0	0	0
47	0	0	0	0	0	0	0	0	0	0	0	0	0	0	0	0	0	0	0	0	0	0	0	0	0	0	0	0	0	0	0	0	0	0	0	0	0	0	0	0	0	0	0	0	0	0	0	0	0
48	0	0	0	0	0	0	0	0	0	0	0	0	0	0	0	0	0	0	0	0	0	0	0	0	0	0	0	0	0	0	0	0	0	0	0	0	0	0	0	0	0	0	0	0	0	0	0	0	0
49	0	0	0	0	0	0	0	0	0	0	0	0	0	0	0	0	0	0	0	0	0	0	0	0	0	0	0	0	0	0	0	0	0	0	0	0	0	0	0	0	0	0	0	0	0	0	0	0	0
50	0	0	0	0	0	0	0	0	0	0	0	0	0	0	0	0	0	0	0	0	0	0	0	0	0	0	0	0	0	0	0	0	0	0	0	0	0	0	0	0	0	0	0	0	0	0	0	0	0
51	0	0	0	0	0	0	0	0	0	0	0	0	0	0	0	0	0	0	0	0	0	0	0	0	0	0	0	0	0	0	0	0	0	0	0	0	0	0	0	0	0	0	0	0	0	0	0	0	0
52	0	0	0	0	0	0	0	0	0	0	0	0	0	0	0	0	0	0	0	0	0	0	0	0	0	0	0	0	0	0	0	0	0	0	0	0	0	0	0	0	0	0	0	0	0	0	0	0	0
53	0	0	0	0	0	0	0	0	0	0	0	0	0	0	0	0	0	0	0	0	0	0	0	0	0	0	0	0	0	0	0	0	0	0	0	0	0	0	0	0	0	0	0	0	0	0	0	0	0
54	0	0	0	0	0	0	0	0	0	0	0	0	0	0	0	0	0	0	0	0	0	0	0	0	0	0	0	0	0	0	0	0	0	0	0	0	0	0	0	0	0	0	0	0	0	0	0	0	0
55	0	0	0	0	0	0	0	0	0	0	0	0	0	0	0	0	0	0	0	0	0	0	0	0	0	0	0	0	0	0	0	0	0	0	0	0	0	0	0	0	0	0	0	0	0	0	0	0	0
56	0	0	0	0	0	0	0	0	0	0	0	0	0	0	0	0	0	0	0	0	0	0	0	0	0	0	0	0	0	0	0	0	0	0	0	0	0	0	0	0	0	0	0	0	0	0	0	0	0
57	0	0	0	0	0	0	0	0	0	0	0	0	0	0	0	0	0	0	0	0	0	0	0	0	0	0	0	0	0	0	0	0	0	0	0	0	0	0	0	0	0	0	0	0	0	0	0	0	0
58	0	0	0	0	0	0	0	0	0	0	0	0	0	0	0	0	0	0	0	0	0	0	0	0	0	0	0	0	0	0	0	0	0	0	0	0	0	0	0	0	0	0	0	0	0	0	0	0	0
59	0	0	0	0	0	0	0	0	0	0	0	0	0	0	0	0	0	0	0	0	0	0	0	0	0	0	0	0	0	0	0	0	0	0	0	0	0	0	0	0	0	0	0	0	0	0	0	0	0
60	0	0	0	0	0	0	0	0	0	0	0	0	0	0	0	0	0	0	0	0	0	0	0	0	0	0	0	0	0	0	0	0	0	0	0	0	0	0	0	0	0	0	0	0	0	0	0	0	0
61	0	0	0	0	0	0	0	0	0	0	0	0	0	0	0	0	0	0	0	0	0	0	0	0	0	0	0	0	0	0	0	0	0	0	0	0	0	0	0	0	0	0	0	0	0	0	0	0	0
62	0	0	0	0	0	0	0	0	0	0	0	0	0	0	0	0	0	0	0	0	0	0	0	0	0	0	0	0	0	0	0	0	0	0	0	0	0	0	0	0	0	0	0	0	0	0	0	0	0
63	0	0	0	0	0	0	0	0	0	0	0	0	0	0	0	0	0	0	0	0	0	0	0	0	0	0	0	0	0	0	0	0	0	0	0	0	0	0	0	0	0	0	0	0	0	0	0	0	0
64	0	0	0	0	0	0	0	0	0	0	0	0	0	0	0	0	0	0	0	0	0	0	0	0	0	0	0	0	0	0	0	0	0	0	0	0	0	0	0	0	0	0	0	0	0	0	0	0	0
65	0	0	0	0	0	0	0	0	0	0	0	0	0	0	0	0	0	0	0	0	0	0	0	0	0	0	0	0	0	0	0	0	0	0	0	0	0	0	0	0	0	0	0	0	0	0	0	0	0
66	0	0	0	0	0	0	0	0	0	0	0	0	0	0	0	0	0	0	0	0	0	0	0	0	0	0	0	0	0	0	0	0	0	0	0	0	0	0	0	0	0	0	0	0	0	0	0	0	0
67	0	0	0	0	0	0	0	0	0	0	0	0	0	0	0	0	0	0	0	0	0	0	0	0	0	0	0	0	0	0	0	0	0	0	0	0	0	0	0	0	0	0	0	0	0	0	0	0	0
68	0	0	0	0	0	0	0	0	0	0	0	0	0	0	0	0	0	0	0	0	0	0	0	0	0	0	0	0	0	0	0	0	0	0	0	0	0	0	0	0	0	0	0	0	0	0	0	0	0
69	0	0	0	0	0	0	0	0	0	0	0	0	0	0	0	0	0	0	0	0	0	0	0	0	0	0	0	0	0	0	0	0	0	0	0	0	0	0	0	0	0	0	0	0	0	0	0	0	0
70	0	0	0	0	0	0	0	0	0	0	0	0	0	0	0	0	0	0	0	0	0	0	0	0	0	0	0	0	0	0	0	0	0	0	0	0	0	0	0	0	0	0	0	0	0	0	0	0	0
71	0	0	0	0	0	0	0	0	0	0	0	0	0	0	0	0	0	0	0	0	0	0	0	0	0	0	0	0	0	0	0	0	0	0	0	0	0	0	0	0	0	0	0	0	0	0	0	0	0
72	0	0	0	0	0	0	0	0	0	0	0	0	0	0	0	0	0	0	0	0	0	0	0	0	0	0	0	0	0	0	0	0	0	0	0	0	0	0	0	0	0	0	0	0	0	0	0	0	0
73	0	0	0	0	0	0	0	0	0	0	0	0	0	0	0	0	0	0	0	0	0	0	0	0	0	0	0	0	0	0	0	0	0	0	0	0	0	0	0	0	0	0	0	0	0	0	0	0	0
74	0	0	0	0	0	0	0	0	0	0	0	0	0	0	0	0	0	0	0	0	0	0	0	0	0	0	0	0	0	0	0	0	0	0	0	0	0	0	0	0	0	0	0	0	0	0	0	0	0
75	0	0	0	0	0	0	0	0	0	0	0	0	0	0	0	0	0	0	0	0	0	0	0	0	0	0	0	0	0	0	0	0	0	0	0	0	0	0	0	0	0	0	0	0	0	0	0	0	0
76	0	0	0	0	0	0	0	0	0	0	0	0	0	0	0	0	0	0	0	0	0	0	0	0	0	0	0	0	0	0	0	0	0	0	0	0	0	0	0	0	0	0	0	0	0	0	0	0	0
77	0	0	0	0	0	0	0	0	0	0	0	0	0	0	0	0	0	0	0	0	0	0	0	0	0	0	0	0	0	0	0	0	0	0	0	0	0	0	0	0	0	0	0	0	0	0	0	0	0
78	0	0	0	0	0	0	0	0	0	0	0	0	0	0	0	0	0	0	0	0	0	0	0	0	0	0	0	0	0	0	0	0	0	0	0	0	0	0	0	0	0	0	0	0	0	0	0	0	0
79	0	0	0	0	0	0	0	0	0	0	0	0	0	0	0	0	0	0	0	0	0	0	0	0	0	0	0	0	0	0	0	0	0	0	0	0	0	0	0	0	0	0	0	0	0	0	0	0	0
80	0	0	0	0	0	0	0	0	0	0	0	0	0	0	0	0	0	0	0	0	0	0	0	0	0	0	0	0	0	0	0	0	0	0	0	0	0	0	0	0	0	0	0	0	0	0	0	0	0
81	0	0	0	0	0	0	0	0	0	0	0	0	0	0	0	0	0	0	0	0	0	0	0	0	0	0	0	0	0	0	0	0	0	0	0	0	0	0	0	0	0	0	0	0	0	0	0	0	0
82	0	0	0	0	0	0	0	0	0	0	0	0	0	0	0	0	0	0	0	0	0	0	0	0	0	0	0	0	0	0	0	0	0	0	0	0	0	0	0	0	0	0	0	0	0	0	0	0	0
83	0	0	0	0	0	0	0	0	0	0	0	0	0	0	0	0	0	0	0	0	0	0	0	0	0	0	0	0	0	0	0	0	0	0	0	0	0	0	0	0	0	0	0	0	0	0	0	0	0
84	0	0	0	0	0	0	0	0	0	0	0	0	0	0	0	0	0	0	0	0	0	0	0	0	0	0	0	0	0	0	0	0	0	0	0	0	0	0	0	0	0	0	0	0	0	0	0	0	0
85	0	0	0	0	0	0	0	0	0	0	0	0	0	0	0	0	0	0	0	0	0	0	0	0	0	0	0	0	0	0	0	0	0	0	0	0	0	0	0	0	0	0	0	0	0	0	0	0	0
86	0	0	0	0	0	0	0	0	0	0	0	0	0	0	0	0	0	0	0	0	0	0	0	0	0	0	0	0	0	0	0	0	0	0	0	0	0	0	0	0	0	0	0	0	0	0	0	0	0
87	0	0	0	0	0	0	0	0	0	0	0	0	0	0	0	0	0	0	0	0	0	0	0	0	0	0	0	0	0	0	0	0	0	0	0	0	0	0	0	0	0	0	0	0	0	0	0	0	0
88	0	0	0	0	0	0	0	0	0	0	0	0	0	0	0	0	0	0	0	0	0	0	0	0	0	0	0	0	0	0	0	0	0	0	0	0	0	0	0	0	0	0	0	0	0	0	0	0	0
89	0	0	0	0	0	0	0	0	0	0	0	0	0	0	0	0	0	16.9849	0	0	0	0	0	0	0	0	0	0	0	0	0	0	0	0	0	0	0	0	0	0	0	0	0	0	0	0	0	0	0
90	0	0	0	0	0	0	0	0	0	0	0	0	0	0	0	0	0	0	0	0	0	0	0	0	0	0	0	0	0	0	0	0	0	0	0	0	0	0	0	0	0	0	0	0	0	0	0	0	0
91	0	0	0	0	0	0	0	0	0	0	0	0	0	0	0	0	0	0	0	0	0	0	0	0	0	0	0	0	0	0	0	0	0	0	0	0	0	0	0	0	0	0	0	0	0	0	0	0	0
92	0	0	0	0	0	0	0	0	0	0	0	0	0	0	0	0	0	0	0	0	0	0	0	0	0	0	0	0	0	0	0	0	0	0	0	0	0	0	0	0	0	0	0	0	0	0	0	0	0
93	0	0	0	0	0	0	0	0	0	0	0	0	0	0	0	0	0	0	0	0	0	0	0	0	0	0	0	0	0	0	0	0	0	0	0	0	0	0	0	0	0	0	0	0	0	0	0	0	0
94	0	0	0	0	0	0	0	0	0	0	0	0	0	0	0	0	0	0	0	0	0	0	0	0	0	0	0	0	0	0	0	0	0	0	0	0	0	0	0	0	0	0	0	0	0	0	0	0	0
95	0	0	0	0	0	0	0	0	0	0	0	0	0	0	0	0	0	0	0	0	0	0	0	0	0	0	0	0	0	0	0	0	0	0	0	0	0	0	0	0	0	0	0	0	0	0	0	0	0
96	0	0	0	0	0	0	0	0	0	0	0	0	0	0	0	0	0	0	0	0	0	0	0	0	0	0	0	0	0	0	0	0	0	0	0	0	0	0	0	0	0	0	0	0	0	0	0	0	0
97	0	0	0	0	0	0	0	0	0	0	0	0	0	0	0	0	0	0	0	0	0	0	0	0	0	0	0	0	0	0	0	0	0	0	0	0	0	0	0	0	0	0	0	0	0	0	0	0	0
Cell #2
fluorescence z-score
	Time (s)	-5	-4.9	-4.8	-4.7	-4.6	-4.5	-4.4	-4.3	-4.2	-4.1	-4	-3.9	-3.8	-3.7	-3.6	-3.5	-3.4	-3.3	-3.2	-3.1	-3	-2.9	-2.8	-2.7	-2.6	-2.5	-2.4	-2.3	-2.2	-2.1	-2	-1.9	-1.8	-1.7	-1.6	-1.5	-1.4	-1.3	-1.2	-1.1	-1	-0.9	-0.8	-0.7	-0.6	-0.5	-0.4	-0.3
1a+	Mean	-0.115419	0.0120485	0.0638692	-0.0296403	-0.0952748	-0.0789678	-0.145284	-0.0932343	0.106097	0.0579178	-0.0671807	-0.0511877	0.0325398	0.0181863	-0.0974983	-0.131079	-0.112344	0.0199521	0.112293	0.285332	0.27216	0.226892	0.396337	0.416343	0.411802	0.306742	0.285912	0.416094	0.349441	0.340929	0.29358	0.257151	0.313111	0.457199	0.530366	0.496552	0.420622	0.348694	0.271285	0.166894	0.112815	0.186844	0.298413	0.503624	0.420432	0.313387	0.150278	0.13483
	SEM	0.150193	0.243203	0.257407	0.203665	0.156362	0.130832	0.102459	0.116458	0.229976	0.194775	0.136286	0.135456	0.211372	0.238696	0.179084	0.119424	0.108056	0.169497	0.230452	0.307416	0.315067	0.24976	0.276165	0.326087	0.301367	0.241117	0.23263	0.294879	0.27662	0.29236	0.329863	0.303947	0.258854	0.292568	0.362939	0.395327	0.393811	0.391962	0.351751	0.317191	0.270515	0.244653	0.301367	0.394151	0.398725	0.330501	0.265278	0.223584
1a-	Mean	-0.0600484	0.136905	0.448622	0.595407	0.485233	0.309847	0.178696	0.197577	0.295308	0.449288	0.507625	0.409801	0.2858	0.271809	0.219373	0.247163	0.476334	0.495494	0.31075	0.12865	0.0697741	0.0483505	0.142861	0.0637315	0.192844	0.264222	0.174973	0.0841022	0.123066	0.30156	0.339182	0.231245	0.162064	0.209086	0.314484	0.226472	0.15653	0.015157	-0.0646607	-0.0495406	0.0230963	-0.0122269	0.0743772	0.0919854	0.122143	0.106239	0.0349188	-0.0737156
	SEM	0.124637	0.228479	0.35537	0.398748	0.3486	0.258442	0.218308	0.186437	0.244267	0.345858	0.373981	0.346384	0.271556	0.239441	0.254009	0.309415	0.357613	0.369935	0.298557	0.222245	0.172664	0.161345	0.226325	0.185752	0.169454	0.249202	0.196633	0.139705	0.158223	0.319645	0.374709	0.356298	0.30198	0.281917	0.34311	0.312897	0.253193	0.19214	0.140794	0.133722	0.208715	0.178385	0.20716	0.242413	0.224222	0.178236	0.133301	0.108694
1b+	Mean	-0.104475	-0.0899667	-0.120254	-0.031942	-0.122666	-0.135599	-0.194342	-0.0828587	0.0716122	0.169579	0.0835927	-0.0273633	-0.123475	-0.120644	-0.0903557	0.0331807	0.140775	0.239862	0.135561	0.199874	0.373216	0.352174	0.195123	0.107903	0.0519655	-0.039991	-0.0902448	0.00910939	0.0933552	0.108949	0.0474362	0.0766715	0.149635	0.204521	0.263537	0.270506	0.193491	0.184271	0.0559586	0.0150113	-0.0563744	0.0825723	0.107004	0.0935288	0.113006	0.0175348	-0.0437131	-0.0619686
	SEM	0.115771	0.100292	0.140746	0.147898	0.114043	0.0819219	0.0672684	0.145285	0.261637	0.290585	0.224723	0.172071	0.122736	0.0922891	0.123115	0.181156	0.288721	0.319198	0.266691	0.280937	0.365467	0.374901	0.342862	0.276331	0.221923	0.180852	0.155139	0.171471	0.228094	0.269339	0.21699	0.261212	0.260102	0.224383	0.249843	0.278441	0.219446	0.178625	0.134647	0.117053	0.100549	0.148695	0.245069	0.293641	0.252673	0.20024	0.16791	0.16287
1b-	Mean	0.103319	-0.0356943	-0.0739859	-0.1091	0.0297294	-0.0265528	-0.0902071	-0.087589	-0.161994	-0.222987	-0.235892	-0.208358	-0.258713	-0.249492	-0.243779	-0.189953	-0.156733	-0.225052	-0.230483	-0.280303	-0.259653	-0.141237	-0.0759061	-0.0364893	-0.0433312	0.0701045	0.116276	0.0341343	-0.0999865	-0.0080401	0.0604839	-0.036719	-0.100763	-0.116857	-0.0561374	-0.139877	-0.121658	-0.0750641	0.0124872	-0.045758	-0.0210667	-0.0743805	-0.138604	-0.102226	-0.0540807	-0.0676153	-0.0659315	-0.144118
	SEM	0.235863	0.178546	0.139228	0.122051	0.182799	0.167323	0.126293	0.0866345	0.0626357	0.0527345	0.0413037	0.036174	0.0409478	0.042465	0.0781504	0.140671	0.102332	0.0731262	0.0690747	0.0566539	0.0418037	0.144925	0.237616	0.263167	0.220476	0.217051	0.200479	0.152523	0.114076	0.172007	0.23795	0.201876	0.152583	0.11076	0.106068	0.0805113	0.0856096	0.179347	0.241624	0.189994	0.145835	0.102285	0.0887131	0.0910547	0.0966496	0.139667	0.0953602	0.0706145
estimated spike rate
Trial #/Time(s)	-5	-4.9	-4.8	-4.7	-4.6	-4.5	-4.4	-4.3	-4.2	-4.1	-4	-3.9	-3.8	-3.7	-3.6	-3.5	-3.4	-3.3	-3.2	-3.1	-3	-2.9	-2.8	-2.7	-2.6	-2.5	-2.4	-2.3	-2.2	-2.1	-2	-1.9	-1.8	-1.7	-1.6	-1.5	-1.4	-1.3	-1.2	-1.1	-1	-0.9	-0.8	-0.7	-0.6	-0.5	-0.4	-0.3	-0.2
1	0	0	0	0	0	0	0	0	0	0	0	0	0	0	0	0	0	0	0	0	0	0	0	0	0	0	0	0	0	0	0	0	0	0	0	0	0	0	0	0	0	0	0	0	0	0	0	0	0
2	0	0	0	0	0	0	0	0	0	0	0	0	0	0	0	0	0	0	0	0	0	0	0	0	0	0	0	0	0	0	0	0	0	0	0	0	0	0	0	0	0	0	0	0	0	0	0	0	0
3	0	0	0	0	0	0	0	0	0	0	0	0	0	0	0	0	0	0	0	0	0	8.91017	13.033	0	0	0	0	0	0	0	0	0	0	0	0	0	0	0	0	0	0	0	0	0	0	0	0	0	0
4	0	0	0	0	0	0	0	0	0	0	0	0	0	0	0	0	0	0	0	0	0	0	0	0	0	0	0	0	0	0	0	0	0	0	0	0	0	0	0	0	0	0	0	0	0	0	0	0	0
5	0	0	0	0	0	0	0	0	16.174	0	0	0	0	0	0	0	0	0	0	0	0	0	0	0	0	0	0	0	0	0	0	0	0	0	0	0	0	0	0	0	0	0	0	0	0	0	0	0	0
6	0	0	0	0	0	0	0	0	0	0	0	0	0	0	0	0	0	0	0	0	0	0	0	0	0	0	0	0	0	0	0	0	0	0	0	0	0	0	0	0	0	0	0	0	0	0	0	0	0
7	0	0	0	0	0	0	0	0	0	0	0	14.0394	25.2287	0	0	0	0	0	0	25.3585	13.324	0	0	0	0	0	0	0	0	0	0	0	0	0	0	0	0	0	0	0	0	15.987	25.3543	33.8069	0	0	0	0	0
8	0	0	0	0	0	0	0	0	0	0	0	0	0	0	0	0	0	0	0	0	0	0	0	0	0	0	0	0	0	0	0	0	0	0	0	0	0	0	0	0	0	0	0	0	0	0	0	0	0
9	0	0	0	0	0	0	0	0	0	0	0	0	0	0	0	0	0	0	0	0	0	0	0	0	0	0	0	0	0	0	0	0	0	0	0	0	0	0	0	0	0	0	0	0	0	0	0	0	0
10	0	0	0	0	0	0	0	0	0	0	0	0	0	0	0	0	0	0	0	0	0	0	0	0	0	0	0	0	0	0	0	0	0	0	0	0	0	0	0	0	0	0	0	0	0	0	0	0	0
11	0	0	0	0	0	0	0	0	0	0	0	0	0	0	0	0	0	0	0	0	0	0	0	0	0	0	0	0	0	0	0	0	0	0	0	0	0	0	0	0	0	0	0	0	0	0	0	0	0
12	0	0	0	0	0	8.47915	0	0	0	0	0	0	0	0	0	0	0	0	0	0	0	0	0	0	0	0	0	0	0	0	0	0	0	0	0	0	0	0	0	0	0	0	0	0	0	0	0	0	0
13	0	0	0	0	0	0	0	0	0	0	0	0	0	0	0	0	0	0	0	0	0	0	0	0	0	0	0	0	0	0	0	0	0	0	0	0	0	0	0	0	0	0	0	0	0	0	0	0	0
14	0	0	0	0	0	0	0	0	0	0	0	0	0	0	0	0	0	0	0	0	0	0	0	0	0	0	0	0	0	0	0	0	0	0	0	0	0	0	0	0	0	0	0	0	0	0	0	0	0
15	0	0	0	0	0	0	0	10.0003	19.4497	0	0	0	0	0	0	0	0	0	0	8.49264	0	0	0	0	11.3279	0	0	0	0	0	0	0	0	0	0	0	0	0	0	0	0	0	0	23.5074	0	0	0	0	0
16	15.8131	28.4346	0	0	0	0	0	0	0	0	0	0	0	0	0	0	0	9.58221	25.2752	0	0	0	0	0	0	0	0	0	0	0	0	0	0	0	0	0	0	0	0	0	0	0	0	0	0	0	0	0	0
17	0	0	0	0	0	0	0	0	0	0	0	0	0	0	0	0	8.36502	10.3854	0	0	0	0	14.5522	22.5888	0	0	0	0	0	0	0	0	0	0	0	0	0	0	0	0	0	0	0	0	0	0	0	0	0
18	0	0	0	0	0	0	0	0	0	0	0	0	0	0	0	0	0	0	0	0	0	0	0	0	0	0	0	0	0	0	0	0	0	15.8907	0	0	0	0	0	0	0	0	0	0	0	0	0	0	0
19	0	0	0	0	0	0	0	0	0	0	0	0	0	0	0	0	0	0	0	0	0	0	17.2193	14.5922	0	0	10.721	21.3157	0	0	0	0	0	11.457	24.0972	19.0471	13.3206	23.0127	0	0	0	0	0	0	0	0	0	0	0
20	0	0	0	0	0	0	0	0	0	0	0	0	0	0	0	0	0	0	0	0	0	0	0	0	0	0	0	0	0	0	0	0	0	0	0	0	0	0	0	0	0	0	0	0	0	0	0	0	0
21	0	0	0	0	0	0	0	0	0	0	0	0	0	0	0	0	0	0	0	0	0	0	0	0	0	0	0	0	0	0	0	0	17.8749	14.6036	0	0	0	0	0	0	0	0	0	0	0	0	0	0	0
22	0	0	0	0	0	0	0	0	0	0	0	0	0	0	0	0	0	0	0	0	0	0	0	0	0	0	0	0	0	0	0	0	0	0	0	0	0	0	0	0	0	0	0	0	0	0	0	0	0
23	0	0	0	0	0	0	0	0	0	0	0	0	0	0	0	0	0	0	0	0	0	0	0	0	0	0	0	5.10535	17.612	18.7689	23.5933	0	0	0	0	0	0	0	0	0	0	0	0	0	0	0	0	0	0
24	0	0	0	0	0	0	0	0	0	0	0	0	0	0	0	0	0	0	0	0	0	0	0	0	0	0	0	0	0	0	0	0	0	0	0	0	0	0	0	0	0	0	0	0	0	0	0	0	0
25	0	0	0	0	0	0	0	0	0	0	0	0	0	0	0	0	0	0	0	0	0	0	0	0	14.8003	0	0	0	0	0	0	0	0	23.718	25.8766	0	0	0	0	0	15.6156	0	0	0	0	0	0	0	16.8272
26	0	11.3595	35.1621	0	0	0	0	0	0	0	0	0	0	0	0	0	0	0	0	0	0	0	0	0	0	0	0	0	0	0	0	0	0	0	0	0	0	0	0	0	0	0	0	0	11.8478	0	0	0	0
27	0	0	0	0	0	0	0	0	0	0	0	0	0	0	0	0	0	0	0	0	0	0	0	0	13.0812	21.179	0	0	0	22.6391	28.6875	0	0	0	0	0	0	0	0	0	0	0	0	0	0	0	0	0	0
28	0	0	0	0	9.05975	0	0	0	0	0	0	0	0	0	0	0	0	0	0	0	0	0	0	0	0	0	0	0	0	0	0	0	0	0	0	0	0	0	0	0	0	0	8.8139	23.2543	0	0	0	0	0
29	0	0	0	0	0	0	0	0	0	0	0	0	0	0	0	0	0	0	0	0	0	0	0	0	0	0	0	0	0	0	0	0	0	0	0	0	0	0	0	0	0	0	0	0	0	0	0	0	0
30	0	0	0	0	0	0	0	0	0	0	0	0	0	16.2737	0	0	0	0	0	0	0	0	0	0	0	0	0	0	0	0	0	0	0	0	0	0	0	0	0	0	0	0	0	0	0	0	0	0	0
31	0	0	0	0	0	0	0	0	0	0	0	0	0	0	0	0	0	0	0	0	0	0	0	0	0	0	0	0	0	0	0	0	0	0	0	0	0	0	0	0	0	6.59469	14.6988	0	0	0	0	0	0
32	0	0	0	0	0	0	0	0	0	0	0	0	0	0	0	0	0	0	0	0	0	0	0	0	0	0	0	0	0	0	0	0	0	0	0	0	0	0	0	0	0	0	0	0	0	0	0	0	0
33	0	0	0	0	0	0	0	0	0	0	0	0	0	0	0	0	0	0	0	0	0	0	0	0	0	0	0	0	0	0	0	0	0	0	0	0	0	0	0	0	0	0	0	0	0	0	0	0	0
34	0	0	0	0	0	0	0	0	0	0	0	0	0	0	0	0	0	0	0	0	0	0	0	0	0	0	0	0	0	0	0	0	0	0	0	0	0	0	0	0	0	0	0	0	0	0	0	0	0
35	0	0	0	0	0	0	0	0	0	0	0	0	0	0	0	0	0	0	0	0	0	0	0	0	0	0	0	0	0	0	0	0	0	0	0	0	0	0	0	0	0	0	0	0	0	0	0	0	0
36	0	0	0	0	0	0	0	0	0	0	0	0	0	0	0	0	0	0	0	0	0	0	0	0	0	0	0	0	0	0	0	0	0	0	0	0	0	0	0	0	0	0	0	0	0	0	0	0	0
37	0	0	0	0	0	0	0	0	0	0	17.0055	10.4583	0	0	0	0	11.7496	0	0	0	0	0	0	0	0	0	0	0	0	0	0	0	0	0	0	0	0	0	0	0	0	0	0	0	0	0	0	0	0
38	0	0	0	0	0	0	0	0	0	0	0	0	0	0	0	0	0	0	0	0	0	0	0	0	0	0	0	0	0	0	0	0	0	0	0	0	0	0	0	0	0	0	0	0	0	0	0	0	0
39	0	0	16.9313	24.766	0	0	0	0	0	24.7338	18.8943	0	0	0	0	0	0	0	0	0	0	0	0	0	0	0	0	0	0	0	0	0	0	0	0	0	0	0	0	0	0	0	0	0	0	0	0	0	0
40	0	0	0	0	0	0	0	9.89536	21.8895	12.0189	0	0	0	0	0	0	0	14.5217	0	0	0	0	0	0	0	0	0	0	0	0	0	0	0	0	0	0	0	0	0	0	0	0	0	0	0	0	0	0	0
41	0	0	0	0	0	0	0	0	0	0	0	0	0	0	0	0	0	0	0	0	0	0	0	0	0	0	0	0	0	0	0	0	0	0	0	0	0	0	0	0	0	0	0	0	0	0	0	0	0
42	0	0	0	0	0	0	0	0	0	0	0	0	0	0	0	0	0	0	0	0	0	0	0	0	0	0	0	0	0	0	0	0	0	0	0	0	0	0	0	0	0	0	0	0	0	0	0	0	0
43	0	0	0	0	0	0	0	0	0	0	0	0	0	0	0	0	0	0	0	0	0	0	0	0	0	0	0	0	16.1845	15.1229	0	0	0	0	0	0	0	0	0	0	0	0	0	0	0	0	0	0	0
44	0	0	0	0	0	0	0	0	0	0	0	0	0	0	0	0	0	0	0	0	0	0	0	0	0	0	0	0	0	0	0	0	0	0	0	0	0	0	0	0	0	0	0	0	0	0	0	0	0
45	9.52794	29.0127	0	0	0	0	0	0	0	0	0	0	0	9.81082	16.4858	19.5641	18.682	0	0	0	0	0	0	0	0	0	0	0	0	0	0	0	0	0	0	0	0	0	0	0	0	0	0	0	0	0	0	0	0
46	0	0	0	7.19869	0	0	0	0	0	0	0	0	0	0	0	0	0	10.1395	0	0	0	7.48503	17.7533	0	0	0	0	0	0	0	0	0	0	0	0	0	0	0	0	0	0	0	0	0	0	0	0	0	0
47	0	0	0	0	0	0	0	0	0	0	0	0	0	0	0	0	0	0	0	0	0	0	0	0	0	0	0	0	0	0	0	0	0	0	0	0	0	0	0	0	0	0	0	0	0	0	0	0	0
48	0	0	18.9407	0	0	0	0	0	0	0	0	0	0	0	0	0	8.74633	0	0	26.3253	0	0	0	0	0	0	0	0	0	0	0	33.4347	0	0	0	0	0	0	0	0	0	0	0	0	0	0	0	0	0
49	0	0	0	0	0	0	0	0	0	0	0	0	0	0	0	0	0	0	0	0	0	0	0	0	0	0	0	0	0	0	0	0	0	0	0	0	5.05586	0	0	0	0	0	0	0	0	0	0	0	0
50	0	0	0	8.40849	0	0	0	0	0	0	0	0	0	0	0	0	15.1295	0	0	0	0	0	0	0	0	0	0	0	0	0	0	0	0	0	0	0	0	0	0	0	0	0	0	0	0	0	0	0	0
51	0	0	0	0	0	0	0	0	0	0	0	0	0	0	0	0	0	0	0	0	0	0	0	0	0	0	0	0	0	0	0	0	0	0	0	0	0	0	0	0	0	0	0	0	0	0	0	0	0
52	0	0	0	0	0	0	0	0	0	0	0	0	0	0	0	0	0	0	0	0	0	0	0	0	0	0	0	0	0	0	0	0	0	0	0	0	0	0	0	0	0	0	0	0	0	0	0	0	0
53	0	0	0	0	0	0	0	0	0	0	0	0	0	0	0	0	0	0	0	0	0	0	0	0	0	0	0	0	0	0	0	0	0	0	0	0	0	0	0	0	0	0	0	0	0	0	0	0	0
54	0	0	0	0	0	0	0	0	0	0	0	0	0	0	0	0	0	0	0	0	0	0	0	0	0	0	0	0	0	0	0	0	0	0	0	0	0	0	0	0	0	0	0	0	0	0	0	0	0
55	0	0	0	0	0	0	0	0	0	0	0	0	0	0	0	0	0	0	0	0	0	0	0	0	0	0	0	0	0	0	0	0	0	0	0	0	0	0	0	0	0	0	0	0	0	0	0	0	0
56	0	0	0	0	0	0	0	0	0	0	0	0	0	0	0	0	0	0	0	0	0	0	0	0	0	0	0	0	0	0	0	0	0	0	0	0	0	0	0	0	0	0	0	0	0	0	0	0	0
57	0	0	0	0	0	0	0	0	0	0	0	0	0	0	0	0	0	0	0	0	0	0	0	0	0	0	0	0	0	0	0	0	0	0	0	0	0	0	0	0	0	0	0	0	5.7948	0	0	0	0
58	0	0	0	0	0	0	0	0	0	0	0	0	0	0	16.6851	0	0	0	0	14.4286	26.377	23.0858	0	0	0	0	0	0	0	0	0	0	0	15.6193	0	0	0	0	0	0	0	0	0	0	0	0	0	0	0
59	0	0	0	0	0	0	0	0	0	0	0	0	0	0	0	0	0	0	0	0	0	0	0	0	0	0	0	6.39938	0	0	0	0	0	0	21.8409	15.836	0	0	0	0	0	0	0	0	0	0	0	0	0
60	0	0	0	0	0	0	0	0	0	0	0	0	0	0	0	0	0	0	0	0	0	0	0	0	0	0	0	0	0	0	0	0	0	0	0	0	0	0	0	0	0	0	0	0	0	0	0	0	0
61	0	0	0	0	0	0	0	19.4809	16.2685	0	0	0	0	0	0	15.8229	35.3526	0	0	0	0	0	0	0	0	0	0	0	0	0	0	0	0	0	0	0	0	0	0	0	0	0	0	0	0	0	0	0	0
62	0	0	0	0	0	0	0	0	0	0	0	0	0	0	0	0	0	0	0	0	0	0	0	0	0	0	0	0	0	0	0	0	0	8.28427	18.0581	0	0	0	0	0	0	0	0	0	0	0	0	0	0
63	0	0	0	0	0	0	0	0	0	0	0	0	0	0	0	0	0	0	0	0	0	0	0	0	0	0	0	0	0	0	0	0	0	0	0	0	0	0	0	0	0	0	0	0	0	0	0	0	0
64	0	0	0	0	0	0	0	0	0	0	0	0	0	0	0	0	0	0	0	0	0	0	0	0	0	0	0	0	0	0	0	0	0	0	0	0	0	0	0	0	0	0	0	0	0	0	0	0	0
65	0	0	0	0	0	0	0	6.06503	20.1753	12.7705	0	0	0	0	0	0	0	0	0	0	0	0	0	0	0	0	0	0	0	0	0	0	0	0	0	0	0	0	0	0	0	18.3196	22.4719	17.8453	0	0	0	0	21.5706
66	0	0	0	0	0	0	0	0	0	0	0	0	0	0	0	0	0	0	0	0	0	0	0	0	0	0	0	0	0	0	0	0	0	0	0	0	0	0	0	0	7.84896	0	0	0	0	0	0	0	0
67	0	0	0	0	0	0	0	0	0	0	0	0	0	0	0	0	0	0	0	0	0	0	0	0	0	0	0	19.0685	28.9992	0	0	0	0	0	0	0	0	0	0	0	0	0	0	0	0	0	0	0	0
68	0	0	0	0	0	0	0	0	0	0	0	0	0	0	0	0	0	0	0	0	0	0	0	0	0	0	0	0	0	0	0	0	0	0	0	0	0	0	0	0	0	0	0	0	0	0	0	0	0
69	0	0	0	0	0	0	0	0	0	0	0	0	0	0	0	0	0	0	0	0	0	0	0	0	0	0	0	0	0	0	0	0	0	0	0	0	0	0	0	0	0	0	0	0	0	0	0	0	0
70	0	0	0	0	0	0	0	0	0	0	0	0	0	0	0	0	0	0	0	0	0	0	0	0	0	0	0	0	0	0	0	0	0	0	0	0	0	0	0	0	0	0	0	0	0	0	0	0	0
71	0	0	0	0	0	0	0	0	0	0	0	0	0	0	0	0	0	0	0	0	0	0	0	0	0	0	0	0	0	0	0	0	0	0	0	0	0	0	0	0	0	0	0	0	0	0	0	0	0
72	0	0	0	0	0	0	0	0	0	0	0	0	0	0	0	0	0	0	0	0	0	0	0	0	0	0	0	0	0	0	0	0	0	0	0	0	0	0	0	0	0	0	0	0	0	0	0	0	0
73	0	0	0	0	0	0	0	0	0	0	0	0	0	0	0	0	0	0	0	0	0	0	0	0	0	0	0	0	0	0	0	0	0	0	0	0	0	0	0	0	0	0	0	0	0	0	0	0	0
74	0	0	0	0	0	0	0	0	0	0	0	0	0	0	0	0	0	0	0	0	0	0	0	0	0	0	0	0	0	0	0	0	0	0	0	0	0	0	0	0	0	0	0	0	0	0	0	0	0
75	0	0	0	0	0	0	0	0	0	0	0	0	0	0	0	0	0	0	0	0	0	0	0	0	0	0	0	0	0	0	0	0	0	0	0	0	0	0	0	0	0	0	0	0	0	0	0	0	0
76	0	0	0	0	0	0	0	0	0	0	0	0	0	0	0	0	0	0	0	0	0	0	0	0	0	17.4925	0	0	0	0	0	0	0	0	0	0	0	0	0	0	0	0	0	6.94246	0	0	0	0	5.63258
77	0	0	0	0	0	0	0	0	0	0	0	0	0	0	0	0	0	0	0	0	0	0	0	0	0	0	0	0	0	0	0	0	0	0	0	0	0	0	0	0	0	0	0	0	0	0	0	0	0
78	0	0	0	0	0	0	0	0	0	0	0	0	0	0	0	0	0	0	0	0	0	0	0	0	0	0	0	0	0	0	0	0	0	0	0	0	0	0	0	0	0	0	0	0	0	0	0	0	0
79	0	0	0	0	0	0	0	0	0	0	0	0	0	0	0	0	0	0	0	0	0	0	0	0	0	0	0	0	0	0	0	0	0	0	0	0	0	0	0	0	0	0	0	0	0	0	0	0	0
80	0	0	0	0	0	0	0	0	0	0	0	0	0	0	0	0	0	0	5.59422	0	0	0	0	0	0	0	0	0	0	0	0	0	0	0	0	0	0	0	0	0	0	0	0	0	0	0	0	0	0
81	0	0	0	0	0	0	0	0	0	0	0	0	0	0	0	0	0	0	0	0	0	0	0	0	0	0	0	0	0	0	0	0	0	0	0	0	0	0	0	0	0	0	0	0	0	0	0	0	0
82	0	0	0	0	0	0	0	0	0	0	0	0	0	0	0	0	0	0	0	0	0	0	0	0	0	0	0	0	0	0	0	0	0	0	0	0	0	0	0	0	0	0	0	0	8.60376	8.06373	0	0	0
83	0	0	0	0	0	0	0	0	0	0	0	0	0	0	0	0	0	0	0	0	0	0	0	0	0	0	0	0	0	0	0	0	0	12.1016	0	0	0	0	0	0	0	0	0	0	0	0	0	0	0
84	0	0	0	0	0	0	0	0	0	0	0	0	0	0	0	0	0	0	0	0	0	0	0	0	0	0	0	0	0	0	0	0	0	0	0	0	0	0	0	0	0	0	0	0	0	0	0	0	0
85	0	0	0	0	0	0	0	0	0	0	0	0	0	0	17.8801	0	0	0	0	0	0	0	0	0	0	0	0	0	0	0	0	0	0	0	0	0	0	0	0	0	0	0	0	0	0	0	0	0	0
86	0	0	0	0	0	0	0	0	0	0	0	0	0	0	0	0	0	0	0	0	0	0	0	0	0	0	0	0	0	0	0	0	0	0	0	0	0	0	0	0	0	0	0	0	0	0	0	0	6.17296
87	0	0	0	0	0	0	0	0	0	0	0	0	0	0	0	0	0	0	0	0	0	0	0	0	0	0	10.4587	0	0	0	0	0	0	0	0	0	0	0	0	0	0	0	0	0	0	0	0	0	0
88	0	0	0	0	0	0	0	0	0	0	0	0	0	0	0	0	0	0	0	0	0	0	0	0	0	0	0	0	5.68845	20.618	14.6415	0	0	0	0	0	0	19.5527	12.424	0	0	0	0	0	0	0	0	0	0
89	0	0	0	7.0002	18.2248	0	0	0	0	0	0	0	0	0	0	0	0	0	0	0	0	0	0	0	0	0	0	0	0	0	0	0	0	0	0	0	0	0	0	0	0	0	0	0	0	0	0	0	0
90	0	0	0	0	0	0	0	0	0	0	0	0	0	0	0	0	0	0	0	0	0	0	0	0	0	12.7876	0	0	0	0	0	0	0	0	0	0	0	0	0	0	0	0	0	0	0	0	0	0	0
91	0	0	0	0	0	0	0	0	0	0	0	0	0	0	0	0	0	0	0	0	0	0	0	0	0	0	0	0	0	0	0	0	0	0	0	0	0	0	0	0	0	0	0	0	0	0	0	5.15669	0
92	0	0	0	0	0	0	0	0	0	0	0	0	0	0	0	0	0	0	0	0	0	0	0	0	0	0	0	0	0	0	0	0	0	0	0	0	0	0	0	0	0	0	0	0	0	0	0	0	0
93	0	0	0	0	0	0	0	0	0	0	0	0	0	0	0	0	0	0	0	0	0	0	0	0	0	0	0	0	0	0	0	0	0	0	0	0	0	0	0	0	0	0	0	0	0	0	0	0	0
94	0	0	0	0	0	0	0	0	0	0	0	0	0	0	0	0	0	0	0	0	0	0	0	0	0	0	0	0	0	0	0	0	0	0	0	0	0	0	0	0	0	0	0	0	0	0	0	0	0
95	0	0	0	0	0	0	0	0	0	0	0	0	0	0	0	0	0	0	0	0	0	22.5705	28.1053	0	0	0	0	0	0	0	0	0	0	0	0	0	0	0	0	0	0	0	0	0	0	0	0	0	0
96	0	0	0	0	0	0	0	0	0	0	0	0	0	0	0	0	0	0	0	0	0	0	0	0	0	0	0	0	0	0	0	0	0	0	0	0	0	0	0	0	0	0	0	0	0	0	0	0	0
97	0	0	0	0	0	0	0	0	0	0	0	0	0	0	0	0	0	0	0	0	0	0	0	0	0	0	0	0	0	0	0	0	0	0	0	0	0	0	0	0	0	0	0	0	0	0	0	0	0
reward-splitting neuron
Cell #1
fluorescence z-score
	Time (s)	-5	-4.9	-4.8	-4.7	-4.6	-4.5	-4.4	-4.3	-4.2	-4.1	-4	-3.9	-3.8	-3.7	-3.6	-3.5	-3.4	-3.3	-3.2	-3.1	-3	-2.9	-2.8	-2.7	-2.6	-2.5	-2.4	-2.3	-2.2	-2.1	-2	-1.9	-1.8	-1.7	-1.6	-1.5	-1.4	-1.3	-1.2	-1.1	-1	-0.9	-0.8	-0.7	-0.6	-0.5	-0.4	-0.3
1a+	Mean	-0.120645	-0.0589409	-0.0638896	-0.206544	-0.23102	-0.174612	-0.305891	-0.247945	-0.198702	-0.0465293	-0.0935173	-0.146468	-0.230494	-0.100691	-0.0957989	-0.116004	-0.0143533	-0.0815483	-0.0991915	-0.0948563	-0.00268021	0.158436	0.0939369	0.0960006	0.112009	0.0971367	-0.167068	-0.181961	-0.169468	-0.0568366	-0.10006	-0.192759	-0.0590337	-0.150981	-0.142918	-0.167383	-0.180077	-0.297757	-0.230888	-0.00753188	-0.141027	-0.180636	-0.254205	-0.220775	-0.150752	-0.223377	-0.187371	-0.210393
	SEM	0.0679442	0.100279	0.0964158	0.0837681	0.0772494	0.0911841	0.075801	0.070571	0.0619008	0.0843222	0.117505	0.0979494	0.0660011	0.0793711	0.151046	0.147996	0.119308	0.111119	0.133479	0.104818	0.138333	0.197873	0.190205	0.155873	0.163536	0.150645	0.110846	0.0926918	0.09624	0.170576	0.126254	0.0933738	0.113005	0.110254	0.104734	0.0859767	0.10175	0.0861739	0.0803441	0.121201	0.0990729	0.0800382	0.0859027	0.0894427	0.0853344	0.0962501	0.105213	0.10483
1a-	Mean	-0.205363	-0.121123	-0.12851	-0.213626	-0.303533	-0.201053	-0.0591709	-0.20585	-0.195496	-0.132325	-0.15689	-0.120646	0.0082529	0.16995	0.0419512	-0.0451448	-0.0937552	-0.121003	-0.0443184	-0.0457532	-0.129972	-0.230652	-0.270054	-0.267471	-0.135668	-0.0629894	-0.132896	-0.0887097	-0.171297	-0.208513	-0.192099	-0.225678	-0.131835	0.167188	0.0679719	-0.0917576	-0.149372	-0.085157	-0.102977	-0.154958	-0.293936	-0.293506	-0.276467	-0.283702	-0.240299	-0.246856	-0.281191	-0.141697
	SEM	0.0790464	0.0893113	0.106449	0.115537	0.0902064	0.0740778	0.0982218	0.0951625	0.0806167	0.0977449	0.103406	0.101379	0.068523	0.185387	0.147943	0.129244	0.105267	0.091331	0.112737	0.081846	0.0835805	0.0786655	0.0695738	0.101654	0.110793	0.151788	0.103767	0.114315	0.109867	0.0817901	0.0777838	0.0879155	0.0914934	0.220531	0.198678	0.139974	0.129444	0.11017	0.0889576	0.0914369	0.0830298	0.0923712	0.0803036	0.0899567	0.0890382	0.086086	0.0592035	0.12351
1b+	Mean	-0.104514	-0.212431	-0.21064	-0.168465	-0.0287153	-0.0101821	0.0182176	0.0870227	0.046087	-0.0709382	-0.164214	-0.111957	-0.104161	-0.200526	-0.148428	-0.192175	-0.21636	-0.049919	-0.132638	-0.139139	-0.217263	-0.221483	-0.0901999	-0.282717	-0.171233	-0.198891	-0.12977	-0.0815929	-0.106264	0.119535	-0.0228887	-0.0139566	-0.06149	-0.133171	-0.210328	-0.161733	-0.0974288	-0.0713939	-0.00607365	0.0521754	-0.0648364	-0.16016	-0.13437	-0.082186	-0.217203	-0.162986	-0.228168	-0.211079
	SEM	0.0892827	0.109991	0.104855	0.0959173	0.10501	0.131679	0.132155	0.180364	0.141994	0.131237	0.110639	0.135035	0.115352	0.0767069	0.0883962	0.0992767	0.074627	0.105258	0.135106	0.116494	0.0935373	0.0877807	0.106574	0.0855473	0.10086	0.106692	0.106925	0.124922	0.150485	0.125509	0.115208	0.116047	0.116469	0.116864	0.103167	0.09944	0.118505	0.116515	0.137527	0.163762	0.168715	0.126033	0.0985252	0.0749563	0.078235	0.0646918	0.070448	0.0922832
1b-	Mean	-0.103536	-0.0086508	-0.147028	-0.0716867	-0.166337	-0.263944	-0.125729	-0.132862	-0.113397	-0.104424	-0.158759	-0.105199	-0.190541	-0.285645	-0.308361	-0.334491	-0.303634	-0.26335	-0.1566	0.0315335	-0.0426482	0.000280299	-0.100385	-0.0832706	-0.148385	-0.118834	-0.146152	0.0702007	0.0150625	-0.164319	-0.253102	-0.133605	-0.167658	-0.0553586	-0.161943	-0.0935769	-0.120597	0.0173437	0.0230708	-0.058392	-0.00552378	-0.00564463	-0.0325343	-0.0808589	-0.229741	-0.23342	-0.240626	-0.208603
	SEM	0.0886398	0.0851329	0.0984201	0.125591	0.0870964	0.0650308	0.0849468	0.114561	0.111797	0.133407	0.0988711	0.101959	0.100268	0.0726021	0.0814193	0.0845513	0.0635621	0.0731029	0.0876827	0.152728	0.141611	0.168584	0.163861	0.163503	0.145835	0.116642	0.0953445	0.160734	0.146237	0.11369	0.0991296	0.103665	0.0883871	0.181011	0.1717	0.128446	0.105378	0.121582	0.123144	0.112124	0.141439	0.123906	0.104823	0.0923192	0.0822305	0.128838	0.130347	0.150961
estimated spike rate
Trial #/Time(s)	-5	-4.9	-4.8	-4.7	-4.6	-4.5	-4.4	-4.3	-4.2	-4.1	-4	-3.9	-3.8	-3.7	-3.6	-3.5	-3.4	-3.3	-3.2	-3.1	-3	-2.9	-2.8	-2.7	-2.6	-2.5	-2.4	-2.3	-2.2	-2.1	-2	-1.9	-1.8	-1.7	-1.6	-1.5	-1.4	-1.3	-1.2	-1.1	-1	-0.9	-0.8	-0.7	-0.6	-0.5	-0.4	-0.3	-0.2
1	0	0	0	0	0	0	0	0	0	0	0	0	0	0	0	0	0	0	0	0	0	0	0	0	0	0	0	0	0	0	0	0	0	0	0	0	0	0	0	0	0	0	0	0	0	0	0	0	6.51214
2	0	0	0	0	0	0	0	0	0	0	0	0	0	0	0	0	0	0	0	0	0	0	0	0	0	0	0	0	0	0	0	0	0	0	0	0	5.97655	0	0	0	0	0	0	0	0	0	0	0	0
3	0	0	0	0	0	0	0	0	0	0	0	0	0	0	0	0	0	0	0	0	0	0	0	0	0	0	0	0	0	0	0	0	0	0	0	0	0	0	0	0	0	0	0	0	0	0	0	0	0
4	0	0	0	0	0	0	0	0	0	0	0	0	0	0	0	0	0	0	0	0	0	0	0	0	0	0	0	0	0	0	0	0	0	0	0	0	0	0	0	0	0	0	0	0	0	0	0	0	0
5	0	0	0	0	0	0	0	0	0	0	0	0	0	0	0	5.10692	0	0	0	0	0	0	0	0	0	0	0	0	0	0	0	0	0	0	0	0	0	0	0	0	0	0	0	0	0	0	0	0	0
6	0	0	0	0	0	0	0	0	0	0	0	0	0	0	0	0	0	0	0	0	0	14.6114	0	0	0	0	0	0	0	0	0	0	0	0	0	0	0	0	0	0	0	0	0	0	0	0	0	0	0
7	0	0	0	0	0	0	0	0	0	0	6.50994	0	0	0	7.4901	0	0	0	0	0	0	0	10.0515	0	0	0	0	0	0	0	0	0	0	0	0	0	0	0	0	0	0	0	0	0	0	0	0	0	0
8	0	0	0	0	0	0	0	0	0	0	0	0	0	0	0	0	0	0	0	0	0	0	0	0	0	0	0	0	0	0	0	0	0	0	0	0	0	0	0	0	0	0	0	0	0	0	0	0	0
9	0	0	0	0	0	0	0	0	0	0	0	0	0	0	0	0	0	0	0	0	0	0	0	0	0	0	0	0	0	0	0	0	0	0	0	0	0	0	0	8.12866	0	0	0	0	0	0	0	0	0
10	0	0	0	0	0	0	0	0	0	0	0	0	0	0	0	0	0	0	0	0	0	0	0	0	0	0	0	0	0	0	0	0	0	0	0	0	0	0	0	0	0	0	0	0	0	0	0	0	0
11	0	0	0	0	0	0	0	0	0	0	0	0	0	0	0	0	0	0	0	0	0	0	0	0	0	0	0	0	0	0	0	0	0	0	0	0	0	0	0	0	0	0	0	0	0	0	0	0	0
12	0	0	0	0	0	0	0	0	0	0	0	0	0	0	8.75432	0	0	0	0	0	0	0	0	0	0	0	0	0	0	0	0	0	0	0	0	0	0	0	0	0	0	0	0	0	0	0	0	0	0
13	0	0	0	0	0	0	0	0	0	0	0	0	0	0	0	0	0	0	0	0	0	0	0	0	0	0	0	0	0	0	0	0	0	0	0	0	0	0	0	0	0	0	0	0	0	0	0	0	0
14	0	0	0	0	0	0	0	0	0	0	0	0	0	0	0	0	0	0	0	0	0	0	0	0	0	0	0	0	0	0	0	0	0	0	0	0	0	0	0	0	0	0	0	0	0	0	0	0	0
15	0	0	0	0	0	0	0	0	0	0	0	0	0	0	0	0	0	0	0	0	0	0	0	0	0	0	0	0	0	0	0	0	0	0	0	0	0	0	0	0	0	0	0	0	0	0	0	0	0
16	0	0	0	0	0	0	0	0	0	0	0	0	0	0	0	0	0	0	0	0	0	0	0	0	0	0	0	0	0	0	0	0	0	0	0	0	0	0	0	0	0	0	0	0	0	0	0	0	0
17	0	0	0	0	0	0	0	0	0	0	0	0	0	0	0	0	0	0	0	0	0	0	0	0	0	0	0	0	0	0	0	0	0	0	0	0	0	0	0	0	0	0	0	0	0	0	0	0	0
18	0	0	0	0	0	0	0	0	0	0	0	0	0	0	0	0	0	0	0	0	0	0	0	0	0	0	0	0	0	0	0	0	0	0	0	0	0	0	0	0	0	0	0	0	0	0	0	0	0
19	0	0	0	0	0	0	0	0	0	0	0	0	0	0	0	0	0	0	0	0	5.52916	0	0	0	0	0	0	0	0	9.17097	0	0	0	0	0	0	0	0	0	0	0	0	0	0	0	0	0	0	0
20	0	0	0	0	0	0	0	0	0	0	0	0	0	0	0	0	0	0	0	0	0	0	0	0	0	0	0	0	0	0	0	0	0	0	0	0	0	0	0	0	0	0	0	0	0	0	0	0	0
21	0	0	0	0	0	0	0	0	0	0	0	0	0	0	0	0	0	0	0	0	0	0	0	0	0	0	0	0	0	0	0	0	0	0	0	0	0	0	0	0	0	0	0	0	0	0	0	0	0
22	0	0	0	0	0	0	0	0	0	0	0	0	0	0	0	0	0	0	0	0	0	0	0	0	0	0	0	0	0	0	0	0	0	0	0	0	0	0	0	0	0	0	0	0	0	0	0	0	0
23	0	0	0	0	0	0	0	0	0	0	0	0	0	0	0	0	0	0	0	0	0	0	0	0	0	0	0	0	0	0	0	0	0	0	0	0	0	0	0	0	0	0	0	0	0	0	0	0	0
24	0	0	0	0	0	0	0	0	0	0	0	0	0	0	0	0	0	0	0	0	0	0	0	0	0	0	0	0	0	0	0	0	0	0	0	0	0	0	0	0	0	0	0	0	0	0	0	0	0
25	0	0	0	0	0	0	0	0	0	0	0	0	0	0	0	0	0	0	0	0	0	0	0	0	0	0	0	0	0	0	0	0	0	0	0	0	0	0	0	0	0	0	0	0	0	0	0	0	0
26	0	0	0	0	0	0	0	0	0	0	0	0	0	0	0	0	0	0	0	0	0	0	0	0	0	0	0	0	0	0	0	0	0	0	0	0	0	0	0	0	0	0	0	0	0	0	0	0	0
27	0	0	0	0	0	0	0	0	0	0	0	0	0	0	0	0	0	0	0	0	0	0	0	0	0	0	0	0	0	0	0	0	0	0	0	0	0	0	0	0	0	0	0	0	0	0	0	0	0
28	0	0	0	0	0	0	0	0	0	0	0	0	0	0	0	0	0	0	0	0	0	0	0	0	0	0	0	0	0	0	0	0	0	0	0	0	0	0	0	0	0	0	0	0	0	0	0	0	0
29	0	0	0	0	0	0	0	0	0	0	0	0	0	0	0	0	0	0	0	0	0	0	0	0	0	0	0	0	0	0	0	0	0	0	0	0	0	0	0	0	0	0	0	0	0	0	0	0	0
30	0	0	0	0	0	0	0	0	0	0	0	0	0	12.9118	0	0	0	0	0	0	0	0	0	0	0	0	0	0	0	0	0	0	0	0	0	0	0	0	0	0	0	0	0	0	0	0	0	0	0
31	0	0	0	0	0	0	0	0	0	0	0	0	0	0	0	0	0	0	0	0	0	0	0	0	0	0	0	0	0	0	0	0	0	0	0	0	0	0	0	0	0	0	0	0	0	0	0	0	0
32	0	0	0	0	0	0	0	0	0	0	0	0	0	0	5.91167	0	0	0	0	0	0	0	0	0	0	0	0	0	0	0	0	0	0	0	0	0	0	0	0	0	0	0	0	0	0	0	0	0	0
33	0	0	0	0	0	0	0	0	0	0	0	0	0	0	0	0	0	0	0	0	0	0	0	0	0	0	0	0	0	0	0	0	0	0	0	0	5.37584	0	0	0	0	0	0	0	0	0	0	0	0
34	0	0	0	0	0	0	0	0	0	0	0	0	0	0	0	0	0	0	0	0	0	0	0	0	0	0	0	0	0	0	0	0	0	0	0	0	0	0	0	0	0	0	0	0	0	0	0	6.76062	0
35	0	0	0	0	0	0	0	0	0	0	0	0	0	0	0	0	0	0	0	0	0	0	0	0	0	0	0	0	0	0	0	0	0	0	0	0	0	0	0	0	0	0	0	0	0	0	0	0	0
36	0	0	0	0	0	0	0	0	0	0	0	0	0	0	0	0	0	0	0	0	0	0	0	0	0	0	0	0	0	0	0	0	0	0	0	0	0	0	0	0	0	0	0	0	0	0	0	0	0
37	0	0	0	0	0	0	0	0	0	0	0	0	0	0	0	0	0	0	0	0	0	0	0	0	0	0	0	0	0	0	0	0	0	0	0	0	0	0	0	0	0	0	0	0	0	0	0	0	0
38	0	0	0	0	0	0	0	0	0	0	0	0	0	0	0	0	0	0	0	0	0	0	0	0	0	0	0	0	0	0	0	0	0	0	0	0	0	0	0	0	0	0	0	0	0	0	0	0	0
39	0	0	0	0	0	0	0	0	0	0	0	0	0	0	0	0	0	0	0	0	0	0	0	0	0	0	0	0	0	0	0	0	0	16.3673	0	0	0	0	0	0	0	0	0	0	0	0	0	0	0
40	0	0	0	0	0	0	0	0	0	0	0	0	0	0	0	0	0	0	0	0	0	0	0	0	0	0	0	0	0	0	0	0	0	6.44148	0	0	0	0	0	0	0	0	0	0	0	0	0	0	0
41	0	0	0	0	0	0	0	0	0	0	0	0	0	0	0	0	0	0	0	0	0	0	0	0	0	0	0	0	0	0	0	0	0	0	0	0	0	0	0	0	0	0	0	0	0	0	0	0	0
42	0	0	0	0	0	0	0	0	0	0	0	0	0	0	0	0	0	0	0	0	0	0	0	0	0	0	0	0	0	0	0	0	0	0	0	0	0	0	0	0	0	0	0	0	0	0	0	0	0
43	0	0	0	0	0	0	0	0	0	0	0	0	0	0	0	0	0	0	0	0	0	0	0	0	0	0	0	0	0	0	0	0	5.3431	0	0	0	0	0	0	0	0	0	0	0	0	0	0	0	0
44	0	0	0	0	0	0	0	0	0	0	0	0	0	0	0	0	0	0	0	0	0	0	0	0	9.59992	0	0	0	0	0	0	0	0	0	0	0	0	0	0	0	0	0	0	0	0	0	0	0	0
45	0	0	0	0	0	0	0	0	0	0	0	0	0	0	0	0	0	0	0	0	0	0	0	0	0	0	0	0	0	0	0	0	0	0	0	0	0	0	0	0	0	0	0	0	0	0	0	0	0
46	0	0	0	0	0	0	0	0	0	0	0	0	0	0	0	0	0	0	0	0	0	0	0	0	0	0	0	0	0	0	0	0	0	0	0	0	0	0	0	0	0	0	0	0	0	0	0	0	0
47	0	0	0	0	0	0	0	0	0	0	0	0	0	0	0	0	0	0	0	0	0	0	0	0	0	0	0	0	0	0	0	0	0	0	0	0	0	0	0	0	0	0	0	0	0	0	0	0	0
48	0	0	0	0	0	0	0	0	0	0	0	0	0	0	0	0	0	0	0	0	0	0	0	0	0	0	0	0	0	0	0	0	0	0	0	0	0	0	0	0	0	0	0	0	0	0	0	0	0
49	0	0	0	0	0	0	0	0	0	0	0	0	0	0	0	0	0	0	0	0	0	0	0	0	0	0	0	0	0	0	0	0	0	0	0	0	0	0	0	0	0	0	0	0	0	0	0	0	0
50	0	0	0	0	0	0	0	0	0	0	6.29945	0	0	0	0	0	0	0	0	0	0	0	0	0	0	0	0	0	0	0	0	0	0	0	0	0	0	0	0	0	0	0	0	0	0	0	0	0	0
51	0	0	0	0	0	0	0	0	0	0	0	0	0	0	0	0	0	0	0	0	0	0	0	0	0	0	0	0	0	0	0	0	0	0	0	0	0	0	0	0	0	0	0	0	0	0	0	0	0
52	0	0	0	0	0	0	0	0	0	0	0	0	0	0	0	0	0	0	0	0	0	0	0	0	0	0	0	0	0	0	0	0	0	0	0	0	0	0	0	0	0	0	0	0	0	0	0	0	0
53	0	0	0	0	0	0	0	0	0	0	0	0	0	0	0	0	0	0	0	0	0	0	0	0	0	0	0	0	0	0	0	0	0	0	0	0	0	0	0	0	0	0	0	0	0	0	0	0	0
54	0	0	0	0	0	0	0	0	0	0	0	0	0	0	0	0	0	0	0	0	0	0	0	0	0	0	0	0	0	0	0	0	0	0	0	0	0	0	0	0	0	0	0	0	0	0	0	0	0
55	0	0	0	0	0	0	0	0	0	0	0	0	0	0	0	0	0	0	0	0	0	0	0	0	0	0	0	0	0	0	0	0	0	0	0	0	0	0	0	0	0	0	0	0	0	0	0	0	0
56	0	0	0	0	0	0	0	0	0	0	0	0	0	0	0	0	0	0	0	0	0	0	0	0	0	0	0	0	0	0	0	0	0	0	0	0	0	0	0	0	0	0	0	0	0	0	0	0	0
57	0	0	0	0	0	0	0	0	0	0	0	0	0	0	0	0	0	0	0	0	0	0	0	0	0	0	0	0	0	0	0	0	0	0	0	0	0	0	0	0	0	0	0	0	0	0	0	0	0
58	0	0	0	0	0	0	0	0	0	0	0	0	0	0	0	0	0	0	0	0	0	0	0	0	0	0	0	0	0	0	0	0	0	0	0	0	0	0	0	0	0	0	0	0	0	0	0	0	0
59	0	0	0	0	0	0	0	0	0	0	0	0	0	0	0	0	0	0	0	0	0	0	0	0	0	0	0	0	0	0	0	0	0	0	0	0	0	0	0	0	0	0	0	0	0	0	0	0	0
60	0	0	0	0	0	0	0	0	0	0	0	0	0	0	0	0	0	0	0	0	0	0	0	0	0	0	0	0	0	0	0	0	0	0	0	0	0	0	0	0	0	0	0	0	0	0	0	0	0
61	0	0	0	0	0	0	0	0	0	0	0	0	0	0	0	0	0	0	0	0	0	0	0	0	0	0	0	0	0	0	0	0	0	0	0	0	0	0	0	0	0	0	0	0	0	0	0	0	0
62	0	0	0	0	0	0	0	0	0	0	0	0	0	0	0	0	0	0	0	0	0	0	0	0	0	0	0	0	0	7.47845	0	0	0	0	0	0	0	0	0	0	0	0	0	0	0	0	0	0	0
63	0	0	0	0	0	0	0	0	0	0	0	0	0	0	0	0	0	0	0	0	0	0	0	0	0	0	0	0	8.28978	0	0	0	0	0	0	0	0	0	0	0	0	0	0	0	0	0	0	0	0
64	0	0	0	0	0	0	0	0	0	0	0	0	0	0	0	0	0	0	0	0	0	0	0	0	0	0	0	0	0	0	0	0	0	0	0	0	0	0	0	0	0	0	0	0	0	0	0	0	0
65	0	0	0	0	0	0	0	0	0	0	0	7.1399	0	0	0	0	0	0	0	0	0	0	0	0	0	0	0	0	0	0	0	0	0	0	0	0	0	0	0	8.62955	0	0	0	0	0	0	0	9.48946	0
66	0	0	0	0	0	0	0	0	0	0	0	0	0	0	0	0	0	0	0	0	0	0	0	0	0	9.21563	0	0	0	0	0	0	0	0	0	0	0	0	0	0	0	0	0	0	0	0	0	0	0
67	0	0	0	0	0	0	0	7.82248	0	0	0	0	0	0	0	0	0	0	0	0	0	0	0	0	0	0	0	0	0	0	0	0	0	0	0	0	0	0	0	0	0	0	0	0	0	0	0	0	0
68	0	0	0	0	0	13.5192	0	0	0	0	0	0	0	0	0	0	0	0	0	0	0	0	0	0	0	0	0	0	0	0	0	0	0	0	0	0	0	0	0	0	0	0	0	0	0	0	0	0	0
69	0	0	0	0	0	0	0	0	0	0	0	0	0	0	0	0	0	0	0	0	0	0	0	0	0	0	6.05392	0	0	0	0	0	0	0	0	0	0	0	0	0	0	0	0	0	0	0	0	0	0
70	0	0	0	0	0	0	0	0	0	0	0	0	0	0	0	0	0	0	0	0	0	0	0	0	0	0	0	0	0	0	0	0	0	0	0	0	0	0	0	0	0	0	0	0	0	0	0	0	0
71	0	0	0	0	0	0	0	0	0	0	0	0	0	0	0	0	0	0	0	0	0	0	0	0	0	0	0	0	0	0	0	0	0	0	0	0	0	0	6.75911	0	0	0	0	0	0	0	0	0	0
72	0	0	0	0	0	0	0	0	0	0	0	0	0	0	0	0	0	0	0	0	0	0	0	0	0	0	0	0	0	0	0	0	0	0	0	0	0	0	0	0	0	0	0	0	0	0	0	0	0
73	0	0	0	0	0	0	0	0	0	0	0	0	0	0	0	0	0	0	0	0	0	0	0	0	0	0	0	0	0	0	0	0	0	0	0	0	0	0	0	0	0	0	0	0	0	0	0	0	0
74	0	0	0	0	0	0	0	0	0	0	0	0	0	0	0	0	0	0	0	0	0	0	0	0	0	0	0	0	0	0	0	0	0	0	0	0	0	0	0	0	0	0	0	0	0	0	0	0	0
75	0	0	0	0	0	0	0	0	0	0	0	0	0	0	0	0	0	0	0	0	0	0	0	0	0	0	0	0	0	0	0	0	0	0	0	0	0	0	0	0	0	0	0	0	0	0	0	0	0
76	0	0	0	0	0	0	0	0	0	0	0	0	0	0	0	0	0	0	0	0	0	0	0	0	0	0	0	0	0	0	0	0	0	0	0	0	0	0	0	0	0	0	0	0	0	0	0	0	0
77	0	0	0	0	0	0	0	0	0	0	0	0	0	0	0	0	0	0	0	0	0	0	0	0	0	0	0	0	0	0	0	0	0	0	0	0	0	0	0	0	0	0	0	0	0	0	0	0	0
78	0	0	0	0	0	0	0	0	0	0	0	0	0	0	0	0	0	0	0	0	0	0	0	0	0	0	0	0	0	0	0	0	0	0	0	0	0	0	0	0	0	0	0	0	0	0	0	0	0
79	0	0	0	0	0	0	0	0	0	0	0	0	0	0	0	0	0	0	0	0	0	0	0	0	0	0	0	0	0	0	0	0	0	0	0	0	0	0	0	0	0	0	0	0	0	0	0	0	0
80	0	0	0	0	0	0	0	0	0	0	0	0	0	0	0	0	0	0	0	0	0	0	0	0	0	0	0	0	0	0	0	0	0	0	0	0	0	0	0	0	0	0	0	0	0	0	0	0	0
81	0	0	0	0	0	0	0	0	0	0	0	0	0	0	0	0	0	0	0	0	0	0	0	0	0	0	0	0	0	0	0	0	0	0	0	0	0	0	0	0	0	0	0	0	0	0	0	0	0
82	0	0	0	0	0	0	0	0	0	0	0	0	0	0	0	0	0	0	0	0	0	0	0	0	0	0	0	0	0	0	0	0	0	0	0	0	10.4385	0	0	0	0	0	0	0	0	0	0	0	0
83	0	0	0	0	0	0	0	0	0	0	0	0	0	0	0	0	0	0	0	0	0	0	0	0	0	0	0	0	0	0	0	0	0	0	0	0	0	0	0	0	0	0	0	0	0	0	0	0	0
84	0	0	0	0	0	0	0	0	0	0	0	0	0	0	0	0	0	0	0	0	0	0	0	0	0	0	0	0	0	0	0	0	0	0	0	0	0	0	0	0	0	0	0	0	0	0	0	0	0
85	0	0	0	0	0	0	0	0	0	0	0	0	0	0	0	0	0	0	0	0	0	0	0	0	0	0	0	0	0	0	0	0	0	0	0	0	0	0	0	0	0	0	0	0	0	0	0	0	0
86	0	0	0	0	0	0	0	0	0	0	0	0	0	0	0	0	0	0	0	0	0	0	0	0	0	0	0	0	0	0	0	0	0	0	0	0	0	0	0	0	0	0	0	0	0	0	0	0	0
87	0	0	0	0	0	0	0	0	0	0	0	0	0	0	0	0	0	0	0	0	0	0	0	0	0	0	0	0	0	0	0	0	0	0	0	0	0	0	0	0	0	0	0	0	0	0	0	0	0
88	0	0	0	0	0	0	0	0	0	0	0	0	0	0	0	0	0	0	0	0	0	0	0	0	0	0	0	0	0	0	0	0	0	0	0	0	0	0	0	0	0	0	0	0	0	0	0	0	0
89	0	0	0	0	0	0	0	0	0	0	0	0	0	0	0	0	0	0	0	0	0	0	0	0	0	0	0	0	0	0	0	0	0	0	0	0	0	0	0	0	0	0	0	0	0	0	0	0	0
90	0	0	0	0	0	0	0	0	0	0	0	0	0	0	0	0	0	0	0	0	0	0	0	0	0	0	0	0	0	0	0	0	0	0	0	0	0	0	0	0	0	0	0	0	0	0	0	0	0
91	0	0	0	0	0	0	0	0	0	0	0	0	0	0	0	0	0	0	0	0	0	0	0	0	0	0	0	0	0	0	0	0	0	0	0	0	0	0	5.57594	0	0	0	0	0	0	0	0	0	7.85788
92	0	0	0	0	0	0	0	0	9.12161	0	0	0	0	0	0	0	0	0	0	0	0	0	0	0	0	0	0	0	0	0	0	0	0	13.5963	0	0	0	0	0	0	0	0	0	0	0	0	0	0	0
93	0	0	0	0	0	0	0	0	0	0	0	0	0	0	0	0	0	0	0	0	0	0	0	0	0	0	0	0	0	0	0	0	0	0	0	0	0	0	0	0	0	0	0	0	0	0	0	0	0
94	0	0	0	0	0	0	0	0	0	0	0	0	0	0	0	0	0	0	0	9.72726	0	9.15537	0	0	0	0	0	0	0	0	0	0	0	0	0	0	0	0	0	0	0	0	0	0	0	0	0	0	0
95	0	0	0	0	0	0	0	0	0	0	0	0	0	0	0	0	0	0	0	0	0	0	0	0	0	0	0	0	0	0	0	0	0	0	0	0	0	0	0	0	0	0	0	0	0	0	0	0	0
96	0	0	0	0	0	0	0	0	0	0	0	0	0	0	0	0	0	0	0	0	0	0	0	0	0	0	0	0	0	0	0	0	0	0	0	0	0	0	0	0	0	0	5.52281	0	0	0	0	0	0
97	0	0	0	0	0	0	0	0	0	0	0	0	0	0	0	0	0	0	0	0	0	0	0	0	0	0	0	0	0	0	0	0	0	0	0	0	0	0	0	0	0	0	0	0	0	0	0	0	0
98	0	0	0	0	0	0	5.9028	0	0	0	0	0	0	0	0	0	0	0	0	0	0	0	0	0	0	0	0	0	0	0	0	0	0	0	0	0	0	0	0	0	0	0	0	0	0	0	0	0	0
99	0	0	0	0	0	0	0	0	0	0	0	0	0	0	0	0	0	0	0	0	0	0	0	0	0	0	0	0	0	0	0	0	0	0	0	0	0	0	0	0	0	0	0	0	0	0	0	0	0
100	0	0	0	0	0	0	0	0	0	0	0	0	0	0	0	0	0	0	0	0	0	0	0	0	0	0	0	0	0	0	0	0	0	0	0	0	0	0	0	0	0	0	0	0	0	0	0	0	0
101	0	0	0	0	0	0	0	0	0	0	0	0	0	0	0	0	0	0	0	0	0	0	0	0	0	0	0	0	0	0	0	0	0	0	0	0	0	0	0	0	0	0	0	0	0	0	0	0	0
102	0	0	0	0	0	0	0	0	0	0	0	0	0	0	0	0	0	0	0	0	0	0	0	0	0	0	0	0	0	0	0	0	0	0	0	0	0	0	0	0	0	0	0	0	0	0	0	0	0
103	0	0	0	0	0	0	0	0	0	0	0	0	0	0	0	0	0	0	0	0	0	0	0	0	0	0	0	0	0	0	0	0	0	0	0	0	0	0	0	0	0	0	0	0	0	0	0	0	0
104	0	0	0	0	0	0	0	0	0	0	0	0	0	0	0	0	0	0	0	7.66402	0	0	0	0	0	0	0	0	0	0	0	0	0	0	0	0	0	5.79575	0	0	0	0	0	0	0	0	0	0	0
105	0	0	0	0	0	0	0	0	0	0	0	0	0	0	0	0	0	0	0	0	0	0	0	0	0	0	0	0	0	0	0	0	0	0	0	0	0	0	0	0	0	0	0	0	0	0	0	0	0
106	0	0	0	0	0	0	0	0	0	0	0	0	0	0	0	0	0	0	0	0	0	0	0	0	0	0	0	0	0	0	0	0	0	0	0	0	0	0	0	0	0	0	0	0	0	0	0	0	0
107	0	0	0	0	0	0	0	0	0	0	0	0	0	0	0	0	0	0	0	0	0	0	0	0	0	0	0	0	0	0	0	0	0	0	0	0	0	0	0	0	0	0	0	0	0	12.2065	0	0	0
108	0	0	0	0	0	0	0	0	0	0	0	0	0	0	0	0	0	0	0	0	0	0	0	0	0	0	0	10.95	0	0	0	0	0	0	0	0	0	0	0	0	0	0	0	0	0	0	0	0	0
109	0	0	0	0	0	0	0	0	0	0	0	0	0	0	0	0	0	0	0	0	0	0	0	0	0	0	0	0	0	0	0	0	0	0	0	0	0	0	0	0	0	0	0	0	0	0	0	0	0
110	0	0	0	0	0	0	0	0	0	0	0	0	0	0	0	0	0	0	0	0	0	0	0	0	0	0	0	0	0	0	0	0	0	0	0	0	0	0	0	0	0	0	0	0	0	0	0	0	0
111	0	0	0	0	0	0	0	0	0	0	0	0	0	0	0	0	0	0	0	0	0	0	0	0	0	0	0	0	0	0	0	0	0	0	0	0	0	0	0	0	0	0	0	0	0	0	0	0	0
112	0	0	0	0	0	0	0	0	0	0	0	0	0	0	0	0	0	0	0	0	0	0	0	0	0	0	0	0	0	0	0	0	0	0	0	0	0	0	0	0	0	0	0	0	0	0	0	0	0
113	0	0	0	0	0	0	0	0	0	0	0	0	0	0	0	0	0	0	0	0	0	0	0	0	0	0	0	0	0	0	0	0	0	0	0	0	0	0	0	0	0	0	0	0	0	0	0	0	0
114	0	0	0	0	0	0	0	0	0	0	0	0	0	0	0	0	0	0	0	0	0	0	0	0	0	0	0	0	0	0	0	0	0	0	0	0	0	0	0	0	0	0	0	0	0	0	0	0	0
115	0	0	0	0	0	0	0	0	0	0	0	0	0	0	0	0	0	0	0	0	0	0	0	0	0	0	0	0	0	0	0	0	0	0	0	0	0	0	0	0	0	0	0	0	0	0	0	0	0
116	0	0	0	0	0	0	0	0	0	0	0	0	0	0	0	0	0	0	0	0	0	0	0	0	0	0	0	0	0	0	0	0	0	0	0	0	0	0	0	0	0	0	0	0	0	0	0	0	0
117	0	0	0	0	0	0	0	0	0	0	0	0	0	0	0	0	0	0	0	0	0	0	0	0	0	0	0	0	0	0	0	0	0	0	0	0	0	0	0	0	0	0	0	0	0	0	0	0	0
118	0	0	0	0	0	0	0	0	0	0	0	0	0	0	0	0	0	0	0	0	0	0	0	0	0	0	0	0	0	0	0	0	0	0	0	0	0	0	0	0	0	0	0	0	0	0	0	0	0
119	0	0	0	0	0	0	0	0	0	0	0	0	0	0	0	0	0	0	0	0	0	0	0	0	0	0	0	0	0	0	0	0	0	0	0	0	0	0	0	0	0	0	0	0	0	0	0	0	0
120	0	0	0	0	0	0	0	0	0	0	0	0	0	0	0	0	0	0	0	0	0	0	0	0	0	0	0	0	0	0	0	0	0	0	0	0	0	0	0	0	0	0	0	0	0	0	0	0	0
121	0	0	0	0	0	0	0	0	0	0	0	0	0	0	0	0	0	0	0	0	0	0	0	0	0	0	0	0	0	0	0	0	0	0	0	0	0	0	9.33807	0	0	0	0	0	0	0	0	0	0
Cell #2
fluorescence z-score
	Time (s)	-5	-4.9	-4.8	-4.7	-4.6	-4.5	-4.4	-4.3	-4.2	-4.1	-4	-3.9	-3.8	-3.7	-3.6	-3.5	-3.4	-3.3	-3.2	-3.1	-3	-2.9	-2.8	-2.7	-2.6	-2.5	-2.4	-2.3	-2.2	-2.1	-2	-1.9	-1.8	-1.7	-1.6	-1.5	-1.4	-1.3	-1.2	-1.1	-1	-0.9	-0.8	-0.7	-0.6	-0.5	-0.4	-0.3
1a+	Mean	-0.156983	-0.123173	-0.116406	-0.163577	-0.125409	-0.0947713	-0.230045	-0.320532	-0.287727	-0.160639	-0.186406	-0.173037	-0.116912	-0.0591745	-0.254295	-0.263939	-0.101272	-0.176531	-0.264278	-0.251499	-0.0939932	-0.0837455	-0.0243991	0.126198	-0.0500433	-0.0855068	-0.121448	-0.292418	-0.267341	-0.281307	-0.220361	-0.270376	-0.19451	-0.239688	-0.28845	-0.222658	-0.182401	-0.0911197	0.112383	-0.130908	-0.154331	-0.0171903	-0.230571	-0.317793	-0.16728	-0.198655	-0.206555	-0.499718
	SEM	0.144566	0.110319	0.122525	0.123069	0.144402	0.159691	0.170837	0.128569	0.146848	0.12183	0.112497	0.12316	0.177048	0.189324	0.123681	0.109593	0.0902316	0.092449	0.108843	0.11798	0.137318	0.177427	0.192884	0.207807	0.204062	0.159356	0.154027	0.131888	0.131109	0.121698	0.14883	0.122849	0.100054	0.114021	0.115572	0.119979	0.10666	0.0824672	0.16085	0.145449	0.0882494	0.108542	0.115305	0.161072	0.12917	0.124535	0.112591	0.120754
1a-	Mean	-0.368628	-0.327337	-0.173838	-0.234871	-0.180132	-0.0249461	-0.0763781	-0.127069	-0.208424	-0.101536	-0.19431	-0.185094	-0.132472	-0.119244	-0.0845345	-0.216308	-0.186004	-0.119488	0.0209514	-0.0806587	0.0429784	-0.15116	-0.193787	-0.205853	-0.199889	0.0311222	-0.0484618	-0.147899	-0.0103616	-0.0719664	-0.194803	-0.269018	-0.15271	-0.34729	-0.191443	-0.262873	-0.308806	-0.226762	-0.291673	-0.362195	-0.385928	-0.303798	-0.319876	-0.457988	-0.384154	-0.294712	-0.342057	-0.335163
	SEM	0.106489	0.136854	0.152622	0.131764	0.16309	0.178908	0.129136	0.119331	0.119857	0.112543	0.153096	0.133382	0.129295	0.133263	0.125797	0.108392	0.0865241	0.254986	0.240835	0.177167	0.17932	0.114458	0.131792	0.108503	0.139221	0.161446	0.151466	0.128123	0.1686	0.183985	0.145715	0.140261	0.137508	0.126637	0.119279	0.135386	0.125738	0.121911	0.0954346	0.123374	0.0965254	0.091171	0.147808	0.117505	0.0804199	0.0999238	0.103568	0.109076
1b+	Mean	-0.151607	-0.222663	-0.216736	-0.122235	-0.323106	-0.0298998	-0.217731	-0.224246	-0.145609	0.0700852	-0.0532708	-0.149048	0.0375994	0.0681327	0.060023	-0.121062	-0.0242487	-0.0283323	-0.05775	-0.0867736	-0.197829	-0.246339	-0.238265	-0.279508	-0.115759	-0.354217	-0.353928	-0.0448346	-0.0378926	0.000687033	-0.0912255	-0.358387	-0.187339	-0.307519	0.011999	-0.0575399	-0.0149513	0.0300074	0.0271483	0.0520433	-0.0297374	-0.0927746	-0.142998	-0.252302	-0.365215	-0.437431	-0.345375	-0.123281
	SEM	0.107943	0.114015	0.136594	0.164501	0.157076	0.101094	0.0949101	0.153925	0.12525	0.131394	0.133086	0.116959	0.15507	0.149343	0.141799	0.116685	0.132548	0.157047	0.146807	0.104541	0.104644	0.0925925	0.120938	0.120788	0.180087	0.106703	0.134086	0.168041	0.174228	0.185934	0.17841	0.121947	0.0976978	0.0811033	0.136233	0.117199	0.199617	0.177301	0.174461	0.118585	0.14072	0.132801	0.159424	0.139926	0.127388	0.124124	0.128172	0.14492
1b-	Mean	-0.0947178	-0.0445619	-0.0473561	0.0137861	-0.0811203	0.0755729	-0.0716912	-0.217895	-0.145203	-0.10427	-0.0591872	0.0437687	0.172979	0.00563302	-0.00992639	-0.13414	-0.14141	-0.27745	-0.160324	-0.215662	-0.139864	-0.24824	-0.446085	-0.039909	-0.0484156	0.021605	-0.0182057	-0.0615976	-0.0811785	0.0374141	-0.130479	-0.145054	-0.364634	-0.160612	-0.130965	-0.24371	-0.0778883	-0.0974399	-0.0531399	-0.12729	-0.0931627	0.0656691	-0.0576499	-0.235356	-0.131822	-0.132588	-0.0532948	-0.0971303
	SEM	0.195709	0.134358	0.101763	0.114812	0.128745	0.15299	0.127395	0.184505	0.17987	0.163293	0.139838	0.127853	0.178686	0.131647	0.114839	0.106162	0.0840206	0.0824854	0.108346	0.116081	0.0990144	0.106169	0.120302	0.16847	0.208314	0.134154	0.114667	0.116026	0.124252	0.11809	0.112477	0.135909	0.100709	0.11181	0.142672	0.134275	0.0997151	0.129198	0.158755	0.122205	0.0985813	0.13172	0.110612	0.113719	0.125095	0.137381	0.138362	0.104601
estimated spike rate
Trial #/Time(s)	-5	-4.9	-4.8	-4.7	-4.6	-4.5	-4.4	-4.3	-4.2	-4.1	-4	-3.9	-3.8	-3.7	-3.6	-3.5	-3.4	-3.3	-3.2	-3.1	-3	-2.9	-2.8	-2.7	-2.6	-2.5	-2.4	-2.3	-2.2	-2.1	-2	-1.9	-1.8	-1.7	-1.6	-1.5	-1.4	-1.3	-1.2	-1.1	-1	-0.9	-0.8	-0.7	-0.6	-0.5	-0.4	-0.3	-0.2
1	0	0	0	0	0	0	0	0	0	0	0	0	0	0	0	0	0	0	0	0	0	0	0	0	0	0	0	0	0	0	0	0	0	0	0	0	0	0	0	0	0	0	0	0	0	0	0	0	0
2	0	0	0	0	0	0	0	0	0	0	0	0	5.8152	0	0	0	0	0	0	0	0	6.78652	0	0	0	0	0	0	0	0	0	0	0	0	0	0	0	0	0	0	0	0	0	0	0	0	0	0	0
3	0	0	0	0	0	0	0	0	0	0	0	0	0	0	0	0	0	0	0	0	0	0	0	0	0	0	0	0	0	0	0	0	0	0	0	0	0	0	0	0	0	0	0	0	0	0	0	0	0
4	6.55261	0	0	0	0	0	0	0	0	0	0	0	0	0	0	0	0	0	0	0	0	0	0	0	0	0	0	0	0	0	0	0	0	0	0	0	0	0	0	0	0	0	0	0	0	0	0	0	0
5	0	0	0	0	0	0	0	0	0	0	0	0	0	0	0	0	0	0	0	0	0	0	0	0	0	0	0	0	0	0	0	0	0	0	0	0	0	0	0	0	0	0	0	0	0	0	0	0	0
6	0	0	0	0	0	0	0	0	0	0	0	0	0	0	0	0	0	0	0	0	0	0	0	0	0	0	0	0	0	0	0	0	0	0	0	0	0	0	0	0	0	0	0	0	0	0	0	0	0
7	0	0	0	0	0	0	0	0	0	0	0	0	0	0	0	0	0	0	0	0	0	0	0	0	0	0	0	0	0	0	0	0	0	0	0	0	0	0	0	0	0	0	0	0	0	0	0	0	0
8	0	0	0	0	0	0	0	0	0	0	0	0	0	0	0	0	0	0	0	0	0	0	0	6.24762	0	0	0	0	0	0	0	0	0	0	0	0	0	0	0	0	0	0	0	0	0	0	0	0	0
9	0	0	0	0	0	0	0	0	0	0	0	0	0	0	0	0	0	0	0	0	0	0	0	0	0	0	0	0	0	0	0	0	0	0	0	0	0	0	0	0	0	0	0	0	0	0	0	0	0
10	0	0	0	0	0	0	0	0	0	0	0	0	0	0	0	0	0	0	0	0	0	0	0	0	0	0	0	0	0	0	0	0	0	0	0	0	0	0	0	0	0	0	0	0	0	0	0	0	0
11	0	0	0	0	0	0	0	0	0	0	0	0	0	0	0	0	0	0	0	0	0	0	0	0	0	0	0	0	0	0	0	0	0	0	0	0	0	0	0	0	0	0	0	0	0	0	0	0	0
12	0	0	0	0	0	0	0	0	0	0	0	0	0	0	0	0	0	0	0	0	0	0	0	0	0	0	0	0	0	0	0	0	0	0	0	0	0	0	0	0	0	0	0	0	0	0	0	0	0
13	0	0	0	0	0	0	0	0	0	0	0	0	0	0	0	0	0	0	0	0	0	0	0	0	0	0	0	0	0	0	0	0	0	0	0	0	0	0	0	0	0	0	0	0	0	0	0	0	0
14	0	0	0	0	0	0	0	0	0	0	0	0	0	0	0	0	0	0	0	0	0	0	0	0	0	0	0	0	0	0	0	0	0	0	0	0	0	0	0	0	0	0	0	0	0	0	0	0	0
15	0	0	0	0	0	0	0	0	0	0	0	0	0	0	0	0	0	0	0	0	0	0	0	0	0	0	0	0	0	0	0	0	0	0	0	0	0	0	0	0	0	0	0	0	0	0	0	0	0
16	0	0	0	0	0	0	0	0	0	0	0	0	0	0	0	0	0	0	0	0	0	0	0	0	0	0	0	0	0	0	0	0	0	0	0	0	0	0	0	0	0	0	0	0	0	0	0	0	0
17	0	0	0	0	0	0	0	0	0	0	0	0	0	0	0	0	0	0	0	0	0	0	0	0	0	0	0	0	0	0	0	0	0	0	0	0	0	0	0	0	0	0	0	0	0	0	0	0	0
18	0	0	0	0	0	0	0	0	0	0	0	0	0	0	0	0	0	0	0	0	0	0	0	0	0	0	0	0	0	0	0	0	0	0	0	0	0	0	0	0	0	0	0	0	0	0	0	0	0
19	0	0	0	0	0	0	0	0	0	0	0	0	0	0	0	0	0	0	0	0	0	0	0	0	0	0	0	0	0	0	0	0	0	0	0	0	0	0	0	0	0	0	0	0	0	0	0	0	0
20	0	0	0	0	0	0	0	0	0	0	0	0	0	0	0	0	0	0	0	0	0	0	0	0	0	0	0	0	0	0	0	0	0	0	0	0	0	0	0	0	0	0	0	0	0	0	0	0	0
21	0	0	0	0	0	0	0	0	0	0	0	0	0	0	0	0	0	0	0	0	0	0	0	0	0	0	0	0	0	0	0	0	0	0	0	0	0	0	0	0	0	0	0	0	0	0	0	0	0
22	0	0	0	0	0	0	0	0	0	0	0	0	0	0	0	0	0	0	0	0	0	0	0	0	0	0	0	0	0	0	0	0	0	0	0	0	0	0	0	0	0	0	0	0	0	0	0	0	0
23	0	0	0	0	0	0	0	0	0	0	0	0	0	0	0	0	0	0	0	0	0	0	0	0	0	0	0	0	0	0	0	0	0	0	0	0	0	0	0	0	0	0	0	0	0	0	0	0	0
24	0	0	0	0	0	0	0	0	0	0	0	0	0	0	0	0	0	0	0	0	0	0	0	0	0	0	0	0	0	0	0	0	0	0	0	0	0	0	0	0	0	0	0	0	0	0	0	0	0
25	0	0	0	0	0	0	0	0	0	0	0	0	0	0	0	0	0	0	0	0	0	0	0	0	0	0	0	0	0	0	0	0	0	0	0	0	0	0	0	0	0	0	0	0	0	0	0	0	0
26	0	0	0	0	0	0	0	0	0	0	0	0	0	0	0	0	0	0	0	0	0	0	0	0	0	0	0	0	5.29053	0	0	0	0	0	0	0	0	0	0	0	0	0	0	0	0	0	0	0	0
27	0	0	0	0	0	0	0	0	0	0	0	0	0	0	0	0	0	0	0	0	0	0	0	0	0	0	0	0	0	0	0	0	0	0	0	0	0	0	0	0	0	0	0	0	0	0	0	0	0
28	0	0	0	0	0	0	0	0	0	0	0	0	0	0	0	0	0	0	0	0	0	0	0	0	0	0	0	0	0	0	0	0	0	0	0	0	0	0	0	0	0	0	0	0	0	0	0	0	0
29	0	0	0	0	0	0	0	0	0	0	0	0	0	0	0	0	0	0	0	0	0	0	0	0	0	0	0	0	0	0	0	0	0	0	0	0	0	0	0	0	0	0	0	0	0	0	0	0	0
30	0	0	0	0	0	0	0	0	0	0	0	0	0	0	0	0	0	0	0	0	0	0	0	0	0	0	0	0	0	0	0	0	0	0	0	0	0	0	0	0	0	0	0	0	0	0	0	0	0
31	0	0	0	0	0	0	0	0	0	0	0	0	0	0	0	0	0	0	0	0	0	0	0	0	0	0	0	0	0	0	0	0	0	0	0	0	0	0	0	0	0	0	0	0	0	0	0	0	0
32	0	0	0	0	0	0	0	0	0	0	0	0	0	0	0	0	0	0	0	0	0	0	0	0	0	0	0	0	0	0	0	0	0	0	0	0	0	0	0	0	0	0	0	0	0	0	0	0	0
33	0	0	0	0	0	0	0	0	0	0	0	0	0	0	0	0	0	0	0	0	0	0	0	0	0	0	0	0	0	0	0	0	0	0	0	0	0	0	0	0	0	0	0	0	0	0	0	0	0
34	0	0	0	0	0	0	0	0	0	0	0	0	0	0	0	0	0	0	0	0	0	0	0	0	0	0	0	0	0	0	0	0	0	0	0	0	0	0	0	0	0	0	0	0	0	0	0	0	0
35	0	0	0	0	0	0	0	0	0	0	0	0	0	0	0	0	0	0	0	0	0	0	0	0	0	0	0	0	0	0	0	0	0	0	0	0	0	0	0	0	0	0	0	0	0	0	0	0	0
36	0	0	0	0	0	0	0	0	0	0	0	0	0	0	0	0	0	0	0	0	0	0	0	0	0	0	0	0	0	0	0	0	0	0	0	0	0	0	0	0	0	0	0	0	0	0	0	0	0
37	0	0	0	0	0	0	0	0	0	0	0	0	0	0	0	0	0	0	0	0	0	0	0	0	0	0	0	0	0	0	0	0	0	0	0	0	0	0	0	0	0	0	0	0	0	0	0	0	0
38	0	0	0	0	5.01716	0	0	0	0	0	0	0	0	0	0	0	0	0	0	0	0	0	0	0	0	0	0	0	0	0	0	0	0	0	0	0	0	0	0	0	0	0	0	0	0	0	0	0	0
39	0	0	0	0	0	0	0	0	0	0	0	0	0	0	0	0	0	9.97331	0	0	0	0	0	0	0	0	0	0	0	0	0	0	0	0	0	0	0	0	0	0	0	0	0	0	0	0	0	0	0
40	0	0	0	0	0	0	0	0	0	0	0	0	0	0	0	0	0	0	0	0	0	0	0	0	0	0	0	0	0	0	0	0	0	0	0	0	0	0	0	0	0	0	0	0	0	0	0	0	0
41	0	0	0	0	0	0	0	0	0	0	0	0	0	0	0	0	0	0	0	0	0	0	0	0	0	0	0	0	0	0	0	0	0	0	0	0	0	0	0	0	0	0	0	0	0	0	0	0	0
42	0	0	0	0	0	0	0	0	0	0	0	0	0	0	0	0	0	0	0	0	0	0	0	0	0	0	0	0	0	0	0	0	0	0	0	0	0	0	0	0	0	0	0	0	0	0	0	0	0
43	0	0	0	0	0	0	0	0	0	0	0	0	0	0	0	0	0	0	0	0	0	0	0	0	0	0	0	0	0	0	0	0	0	0	0	0	0	0	0	0	0	0	0	0	0	0	0	0	0
44	0	0	0	0	0	0	0	0	0	0	0	0	0	0	0	0	0	0	0	0	0	0	0	0	0	0	0	0	0	0	0	0	0	0	0	0	0	0	0	0	0	0	0	0	0	0	0	0	0
45	0	0	0	0	0	0	0	0	0	0	0	0	0	0	0	0	0	0	0	0	0	0	0	0	0	0	0	0	0	0	0	0	0	0	0	0	0	0	0	0	0	0	0	0	0	0	0	0	0
46	0	0	0	0	0	0	0	0	0	0	0	0	0	0	0	0	0	0	0	0	0	0	0	0	0	0	0	0	0	0	0	0	0	0	0	0	0	0	0	0	0	0	0	0	0	0	0	0	0
47	0	0	0	0	0	0	0	0	0	0	0	0	0	0	0	0	0	0	0	0	0	0	0	0	0	0	0	0	0	0	0	0	0	0	0	0	0	0	0	0	0	0	0	0	0	0	0	0	0
48	0	0	0	0	0	0	0	0	0	0	0	0	0	0	0	0	0	0	0	0	0	0	0	0	0	0	0	0	0	0	0	0	0	0	0	0	0	0	0	0	0	0	0	0	0	0	0	0	0
49	0	0	0	0	0	0	0	0	0	0	0	0	0	0	0	0	0	0	0	0	0	0	0	0	0	0	0	0	0	0	0	0	0	0	0	0	0	0	0	0	0	0	0	0	0	0	0	0	0
50	0	0	0	0	0	0	0	0	0	0	0	0	0	0	0	0	0	0	0	0	0	0	0	0	0	0	0	0	0	0	0	0	0	0	0	0	0	0	0	0	0	0	0	0	0	0	0	0	0
51	0	0	0	0	0	0	0	0	0	0	0	0	0	0	0	0	0	0	0	0	0	0	0	0	0	0	0	0	0	0	0	0	0	0	0	0	0	0	0	0	0	0	0	0	0	0	0	0	0
52	0	0	0	0	0	0	0	0	0	0	0	0	0	0	0	0	0	0	0	0	0	0	0	0	0	0	0	0	0	0	0	0	0	0	0	0	6.19224	0	0	0	0	0	0	0	0	0	0	0	0
53	0	0	0	0	0	0	0	0	0	0	0	0	0	0	0	0	0	0	0	0	0	0	0	0	0	0	0	0	0	0	0	0	0	0	0	0	0	0	0	0	0	0	0	0	0	0	0	0	0
54	0	0	0	0	0	0	0	0	0	0	0	0	0	0	0	0	0	0	0	0	0	0	0	0	0	0	0	0	0	0	0	0	0	0	0	0	0	0	0	0	0	0	0	0	0	0	0	0	0
55	0	0	0	0	0	0	0	0	0	0	0	0	0	0	0	0	0	0	0	0	0	0	0	0	0	0	0	0	0	0	0	0	0	0	0	0	0	0	0	0	0	0	0	0	0	0	0	0	0
56	0	0	0	0	0	0	0	0	0	0	0	0	0	0	0	0	0	0	0	0	0	0	0	0	0	0	0	0	0	0	0	0	0	0	0	0	0	0	0	0	0	0	0	0	0	0	0	0	0
57	0	0	0	0	0	0	0	0	0	0	0	0	0	0	0	0	0	0	0	0	0	0	0	0	0	0	0	0	0	0	0	0	0	0	0	0	0	0	0	0	0	0	0	0	0	0	0	0	0
58	0	0	0	0	0	0	0	0	0	0	0	0	0	0	0	0	0	0	0	0	0	0	0	0	0	0	0	0	0	0	0	0	0	0	0	0	0	0	0	0	0	0	0	0	0	0	0	0	0
59	0	0	0	0	0	0	0	0	0	0	0	0	0	0	0	0	0	0	0	0	0	0	0	0	0	0	0	0	0	0	0	0	0	0	0	0	0	0	0	0	0	0	0	0	0	0	0	0	0
60	0	0	0	0	0	0	0	0	0	0	0	0	0	0	0	0	0	0	0	0	0	0	0	0	0	0	0	0	0	0	0	0	0	0	0	0	0	0	0	0	0	0	0	0	0	0	0	0	0
61	0	0	0	0	0	0	0	0	0	0	0	0	0	0	0	0	0	0	0	0	0	0	0	0	0	0	0	0	0	0	0	0	0	0	0	0	0	0	0	0	0	0	0	0	0	0	0	0	0
62	0	0	0	0	0	0	0	0	0	0	0	0	0	0	0	0	0	0	0	0	0	0	0	0	0	0	0	0	0	0	0	0	0	0	0	0	0	0	0	0	0	0	0	0	0	0	0	0	0
63	0	0	0	0	0	0	0	0	0	0	0	0	0	0	0	0	0	0	0	0	0	0	0	0	0	0	0	0	0	0	0	0	0	0	0	0	0	0	0	0	0	0	0	0	0	0	0	0	0
64	0	0	0	0	0	0	0	0	0	0	0	0	0	0	0	0	0	0	0	0	0	0	0	0	0	0	0	0	0	0	0	0	0	0	0	0	0	0	0	0	0	0	0	0	0	0	0	0	0
65	0	0	0	0	0	0	0	0	0	0	0	0	0	0	0	0	0	0	0	0	0	0	0	0	0	0	0	0	0	0	0	0	0	0	0	0	0	0	0	0	5.93777	0	0	0	0	0	0	0	0
66	0	0	0	0	0	0	0	0	0	0	0	0	0	0	0	0	0	0	0	0	0	0	0	0	0	0	0	0	0	0	0	0	0	0	0	0	0	0	0	0	0	0	0	0	0	0	0	0	0
67	0	0	0	0	0	0	0	0	0	0	0	0	0	0	0	0	0	0	0	0	0	0	0	0	0	0	0	0	0	0	0	0	0	0	0	0	0	0	0	0	0	0	0	0	0	0	0	0	0
68	0	0	0	0	0	0	0	0	0	0	0	0	0	0	0	0	0	0	0	0	0	0	0	0	0	0	0	0	0	0	0	0	0	0	0	0	0	0	0	0	0	0	0	0	0	0	0	0	0
69	0	0	0	0	0	0	0	0	0	0	0	0	0	0	0	0	0	0	0	0	0	0	0	0	0	0	0	0	0	0	0	0	0	0	0	0	0	0	0	0	0	0	0	0	0	0	0	0	0
70	0	0	0	0	0	0	0	0	0	0	0	0	0	0	0	0	0	0	0	0	0	0	0	0	0	0	0	0	0	0	0	0	0	0	0	0	0	0	0	0	0	0	0	0	0	0	0	0	0
71	0	0	0	0	0	0	0	0	0	0	0	0	0	0	0	0	0	0	0	0	0	0	0	0	0	0	0	0	0	0	0	0	0	0	0	0	0	0	0	0	0	0	0	0	0	0	0	0	0
72	0	0	0	0	0	0	0	0	0	0	0	0	0	0	0	0	0	0	0	0	0	0	0	0	0	0	0	0	0	0	0	0	0	0	0	0	0	0	0	0	0	0	0	0	0	0	0	0	0
73	0	0	0	0	0	0	0	0	0	0	0	0	0	0	0	0	0	0	0	0	0	0	0	0	0	0	0	0	0	0	0	0	0	0	0	0	0	0	0	0	0	0	0	0	0	0	0	0	0
74	0	0	0	0	0	0	0	0	0	0	0	0	0	0	0	0	0	0	0	0	0	0	0	0	0	0	0	0	0	0	0	0	0	0	0	0	0	0	0	0	0	0	0	0	0	0	0	0	0
75	0	0	0	0	0	0	0	0	0	0	0	0	0	0	0	0	0	0	0	0	0	0	0	0	0	0	0	0	0	0	0	0	0	0	0	0	0	0	0	0	0	0	0	0	0	0	0	0	0
76	0	0	0	0	0	0	0	0	0	0	0	0	0	0	0	0	0	0	0	0	0	0	0	7.08247	0	0	0	0	0	0	0	0	0	0	0	0	0	0	0	0	0	0	0	0	0	0	0	0	0
77	0	0	0	0	0	0	0	0	0	0	0	0	0	0	0	0	0	0	0	0	0	0	0	0	0	0	0	0	0	0	0	0	0	0	0	0	0	0	0	0	0	0	0	0	0	0	0	0	0
78	0	0	0	0	0	0	0	0	0	0	0	0	0	0	0	0	0	0	0	0	0	0	0	0	0	0	0	0	0	0	0	0	0	0	0	0	0	0	0	0	0	0	0	0	0	0	0	0	0
79	0	0	0	0	0	0	0	0	0	0	0	0	0	0	0	0	0	0	0	0	0	0	0	0	0	0	0	0	0	0	0	0	0	0	0	0	0	0	0	0	0	0	0	0	0	0	0	0	0
80	0	0	0	0	0	0	0	0	0	0	0	0	0	0	0	0	0	0	0	0	0	0	0	0	0	0	0	0	0	0	0	0	0	0	0	0	0	0	0	0	0	0	0	0	0	0	0	0	0
81	0	0	0	0	0	0	0	0	0	0	0	0	0	0	0	0	0	0	0	0	0	0	0	0	0	0	0	0	0	0	0	0	0	0	0	0	0	0	0	0	0	0	0	0	0	0	0	0	0
82	0	0	0	0	0	0	0	0	0	0	0	0	0	0	0	0	0	0	0	0	0	0	0	0	0	0	0	0	0	0	0	0	0	0	0	0	0	0	0	0	0	0	0	0	0	0	0	0	0
83	0	0	0	0	0	0	0	0	0	0	0	0	0	0	0	0	0	0	0	0	0	0	0	0	0	0	0	0	0	0	0	0	0	0	0	0	0	0	0	0	0	0	0	0	0	0	0	0	0
84	0	0	0	0	0	0	0	0	0	0	0	0	0	0	0	0	0	0	0	0	0	0	0	0	0	0	0	0	0	0	0	0	0	0	0	0	0	0	0	0	0	0	0	0	0	0	0	0	0
85	0	0	0	0	0	0	0	0	0	0	0	0	0	0	0	0	0	0	0	0	0	0	0	0	0	0	0	0	0	0	0	0	0	0	0	0	0	0	0	0	0	0	0	0	0	0	0	0	0
86	0	0	0	0	0	0	0	0	0	0	0	0	0	0	0	0	0	0	0	0	0	0	0	0	0	0	0	0	0	0	0	0	0	0	0	0	0	0	0	0	0	0	0	0	0	0	0	0	0
87	0	0	0	0	0	0	0	0	0	0	0	0	0	0	0	0	0	0	0	0	0	0	0	0	0	0	0	0	0	0	0	0	0	0	0	0	0	0	0	0	0	0	0	0	0	0	0	0	0
88	0	0	0	0	0	0	0	0	0	0	0	0	0	0	0	0	0	0	0	0	0	0	0	0	0	0	0	0	0	0	0	0	0	0	0	0	0	0	0	0	0	0	0	0	0	0	0	0	0
[truncated: 153 more columns]

## Sheet: Fig. 3
Fig. 3a
CA1 1a+/1a- selective neuron fraction
Day/Time (s)	-5	-4	-3	-2	-1	0	1	2	3	4	5	6	7	8	9	10	11	12	13	14
1	0.15625	0.15625	0.390625	0.078125	0.3125	6.40625	17.0312	6.875	2.42188	2.96875	1.01562	0.46875	5.46875	2.42188	1.32812	2.03125	0.9375	0.234375	0.390625	0.390625
2	0.0840336	0.336134	0.168067	0.252101	0	7.56303	14.4538	5.88235	2.01681	3.02521	2.01681	1.17647	6.05042	3.10924	0.92437	0.588235	0.252101	0.420168	0.336134	0.0840336
3	0.130548	0.130548	0.195822	0.130548	0	4.63446	13.2507	3.19843	1.43603	4.047	3.7859	4.047	6.59269	5.22193	2.74151	1.69713	0.718016	0.456919	0.848564	0.326371
4	0.132626	0.066313	0.066313	0.132626	0.132626	7.95756	12.4668	4.5756	1.5252	4.17772	4.44297	5.70292	9.81432	4.50928	2.25464	1.39257	1.06101	0.66313	0.397878	0.397878
5	0.322373	0.0644745	0.0644745	0.257898	0.322373	9.34881	13.6041	2.57898	2.25661	5.54481	4.77112	6.44745	7.54352	4.96454	2.51451	1.80529	1.22502	0.322373	0.580271	0.257898
6	0.1606	0.1606	0.374732	0.374732	0.481799	4.60385	14.0792	4.71092	1.7666	5.46039	5.78158	6.10278	7.38758	4.12206	1.92719	1.07066	0.963597	0.374732	0.321199	0.214133
7	0.0611995	0.122399	0.0611995	0.183599	0.0611995	5.14076	13.6475	4.46756	1.46879	3.79437	4.95716	3.91677	6.30355	4.34517	1.65239	0.917993	0.734394	0.244798	0.183599	0.244798
8	0.313725	0.470588	0.235294	0.313725	0.235294	5.96078	14.0392	6.82353	2.27451	4.94118	5.4902	8.94118	6.27451	1.72549	0.470588	0.784314	0.470588	0.627451	0.470588	0.470588
9	0	0.266667	0.2	0.266667	0.133333	5.2	16.3333	6.93333	2.13333	4.8	8.86667	8.46667	5	3.46667	1.13333	0.866667	0.266667	0.533333	0.466667	0.133333
10	0.189753	0.379507	0.253004	0.253004	0.379507	3.98482	18.0266	6.57812	3.16256	5.8191	7.40038	10.2467	5.4396	2.02404	0.822264	0.885515	0.442758	0.316256	0.506009	0.316256
11	0.375704	0.25047	0.375704	0.125235	0.375704	4.19537	16.9693	6.26174	2.75517	5.7608	5.69818	8.95429	5.57295	4.50845	2.94302	0.500939	0.876644	0.313087	0.500939	0.375704
12	0.217865	0.217865	0.653595	0.381264	0.653595	6.75381	18.0828	3.7037	2.01525	8.60566	10.6754	11.6013	6.69935	4.62963	1.47059	1.08932	1.19826	0.490196	0.708061	0.490196
p value (Spearman)	0.199335	0.182564	0.226206	0.112109	0.0364877	0.174519	0.100603	0.745609	0.330589	0.000951363	2.8428e-05	4.19104e-05	0.527302	0.948402	0.795415	0.112109	0.948402	0.762122	0.286123	0.456801
CA1 1b+/1b- selective neuron fraction
Day/Time (s)	-5	-4	-3	-2	-1	0	1	2	3	4	5	6	7	8	9	10	11	12	13	14
1	0.15625	0.078125	0.234375	0.390625	0	1.5625	3.67188	2.1875	0.625	0.546875	0.703125	1.25	6.17188	2.65625	1.09375	1.40625	0.546875	0.703125	0.46875	0.234375
2	0.252101	0.168067	0.252101	0.252101	0.168067	6.21849	6.30252	3.02521	2.26891	0.840336	0.92437	1.09244	3.94958	2.60504	0.756303	0.420168	0	0.168067	0.168067	0.252101
3	0.130548	0.130548	0.261097	0.0652742	0.195822	6.52742	8.15927	4.047	4.37337	3.85117	2.61097	1.24021	7.24543	4.43864	1.24021	1.63185	1.30548	0.522193	0.326371	0.326371
4	0.066313	0.132626	0.066313	0.198939	0.198939	5.70292	6.69761	3.31565	3.24934	4.70822	3.97878	2.45358	6.83024	3.84615	1.19363	0.928382	0.530504	0.397878	0.265252	0.265252
5	0.128949	0.193424	0.128949	0.128949	0.322373	7.99484	8.31721	2.51451	4.83559	4.64217	3.99742	2.57898	5.41586	3.2882	1.09607	0.70922	0.580271	0.580271	0.451322	0.451322
6	0.481799	0.267666	0.107066	0.428266	0.214133	4.12206	8.13704	2.94433	4.81799	4.76445	3.47966	3.05139	4.65739	2.99786	1.17773	0.642398	0.481799	0.588865	0.214133	0.374732
7	0.122399	0.305998	0.122399	0.489596	0.183599	4.28397	6.97674	3.97797	5.32436	3.97797	2.08078	1.22399	4.34517	2.32558	0.795594	0.305998	0.367197	0.367197	0.367197	0.367197
8	0.235294	0.313725	0.0784314	0.0784314	0.0784314	3.60784	10.6667	3.68627	4.54902	7.37255	7.76471	3.92157	2.7451	1.09804	0.392157	0.235294	0.705882	0.156863	0.235294	0.627451
9	0.266667	0.133333	0.466667	0.333333	0.0666667	3.46667	12	6.4	4.6	4.06667	4.06667	3	5.33333	5.6	1.86667	0.933333	0.6	0.4	0.533333	0.2
10	0.253004	0.316256	0.126502	0.316256	0.126502	2.78305	14.358	9.17141	7.52688	6.00886	4.87034	1.77103	2.78305	2.40354	0.506009	0.506009	0.506009	0.189753	0.442758	0.632511
11	0.25047	0.187852	0.313087	0.187852	0.313087	2.62993	13.2749	7.63932	6.44959	5.94865	3.56919	1.87852	5.7608	5.44771	2.69255	0.814026	0.814026	0.25047	0.25047	0.25047
12	0.217865	0.381264	0.272331	0.599129	0.326797	3.32244	10.512	4.3573	4.95643	6.10022	6.10022	5.39216	4.84749	2.72331	1.14379	0.599129	0.816993	0.381264	0.762527	0.381264
p value (Spearman)	0.286123	0.00735503	0.403833	0.443262	0.330589	0.130948	0.000642826	0.00344645	0.00114311	0.00222314	0.00735503	0.0625115	0.255138	0.879919	0.680598	0.296904	0.265239	0.182564	0.378569	0.30791
CA1 1a+/1b+ selective neuron fraction
Day/Time (s)	-5	-4	-3	-2	-1	0	1	2	3	4	5	6	7	8	9	10	11	12	13	14
1	0.234375	0.078125	0.078125	0.390625	0.15625	3.04688	5.07812	2.10938	1.48438	5.54688	7.34375	2.89062	3.75	0.78125	0.546875	0.46875	0.390625	0.078125	0	0.078125
2	0.0840336	0.168067	0.0840336	0.252101	0	5.04202	8.57143	3.69748	2.18487	3.78151	7.89916	3.19328	2.35294	0.840336	0.504202	0	0.0840336	0.168067	0.168067	0.336134
3	0	0	0.195822	0.0652742	0.130548	4.89556	10.5744	3.98172	3.00261	7.76762	9.98695	4.89556	3.00261	1.7624	0.391645	0.718016	0.326371	0.195822	0.195822	0.195822
4	0.198939	0.265252	0.132626	0.265252	0.132626	5.17241	9.01857	4.24403	2.98408	8.09019	10.2122	6.49867	5.83554	2.0557	0.596817	0.397878	0.265252	0.132626	0.198939	0.198939
5	0.0644745	0.322373	0.193424	0.322373	0.193424	6.18956	11.412	2.96583	4.90006	12.0567	11.4765	4.51322	2.45003	1.03159	0.515796	0.0644745	0.193424	0.0644745	0.193424	0.257898
6	0.214133	0.321199	0.214133	0.214133	0.107066	3.90792	10.0642	3.90792	2.89079	8.67238	12.955	5.94218	2.99786	0.963597	0.321199	0.267666	0.267666	0.321199	0.588865	0.1606
7	0.183599	0.183599	0.183599	0.0611995	0.122399	3.85557	9.73072	4.16157	3.91677	8.50673	11.5667	4.22277	2.44798	1.34639	0.489596	0.183599	0.305998	0.0611995	0.0611995	0.305998
8	0.0784314	0.0784314	0.156863	0.156863	0.313725	4.78431	11.1373	6.5098	4.78431	12.4706	13.0196	6.98039	3.21569	0.392157	0.0784314	0.54902	0	0.313725	0.235294	0.0784314
9	0.2	0.333333	0.2	0.2	0.133333	4.2	11.7333	7.53333	4.66667	10.4	14.2	7	3.06667	1.66667	0.733333	0.333333	0.133333	0.466667	0.2	0.266667
10	0.189753	0.253004	0.253004	0.126502	0.253004	3.28906	13.7887	7.96964	6.89437	11.7647	14.2948	8.5389	3.73182	0.695762	0.126502	0.56926	0.442758	0.316256	0.189753	0.316256
11	0.438322	0.375704	0.25047	0.313087	0.313087	3.75704	14.2142	8.01503	6.44959	11.7721	13.087	7.32624	3.88228	1.4402	0.563557	0.0626174	0.438322	0.125235	0.187852	0.375704
12	0.272331	0.272331	0.163399	0.326797	0.326797	3.97603	14.2702	5.22876	4.6841	14.7603	12.7451	9.09586	3.81264	1.63399	0.326797	0.217865	0.163399	0.490196	0.163399	0.326797
p value (Spearman)	0.1667	0.0446093	0.0415215	0.795415	0.0220342	0.319139	8.36659e-05	0.000785442	0.00299286	0.00114311	0.000331668	0.000114134	0.255138	0.862898	0.498556	0.762122	0.914093	0.124455	0.795415	0.0899137
Fig. 3b
OFC 1a+/1a- selective neuron fraction
Day/Time (s)	-5	-4	-3	-2	-1	0	1	2	3	4	5	6	7	8	9	10	11	12	13	14
1	0.268817	0	0.268817	0	0.268817	0.537634	1.6129	1.07527	2.15054	2.15054	0.537634	0.806452	10.2151	10.7527	9.13978	4.83871	3.76344	2.68817	2.41935	0.806452
2	0	0	0.304878	0	0.304878	0.304878	2.43902	4.87805	3.96341	4.57317	5.4878	4.87805	9.7561	7.0122	3.65854	1.82927	1.21951	0.304878	1.21951	0.304878
3	0	0.898204	0	0.898204	0	0.598802	3.89222	4.79042	4.79042	7.48503	11.3772	8.38323	13.1737	8.98204	7.48503	4.79042	2.69461	2.09581	1.79641	0.898204
4	0	0	0	0.252525	0.505051	0.505051	3.28283	3.53535	3.53535	5.55556	6.31313	6.31313	12.8788	10.101	7.07071	5.55556	4.29293	3.0303	1.26263	1.0101
5	0	0	0.498753	0	0.249377	1.99501	4.73815	5.23691	4.73815	10.4738	11.4713	9.47631	14.4638	8.22943	5.73566	3.49127	3.99002	3.2419	1.99501	1.74564
6	0.232558	0.232558	0.232558	0.930233	0	3.25581	3.95349	5.81395	5.11628	7.67442	10	10.2326	13.4884	10.2326	5.11628	3.72093	2.09302	2.55814	1.62791	0.697674
7	0.233645	0	0.46729	0	0	4.43925	5.37383	7.00935	9.34579	9.11215	10.0467	12.1495	15.8879	14.486	8.17757	5.37383	2.80374	3.27103	2.33645	1.16822
8	0.236407	0	0	0.472813	0	2.36407	8.74704	7.32861	7.80142	13.7116	16.3121	16.7849	12.2931	12.0567	10.1655	7.0922	6.14657	4.72813	3.07329	1.65485
9	0	0.45045	0.225225	0.225225	0	4.27928	7.20721	7.43243	9.45946	14.6396	15.991	15.7658	16.2162	15.991	13.2883	6.98198	4.5045	4.05405	3.15315	1.57658
10	0.873362	0.436681	0.436681	0.436681	0.873362	5.02183	6.9869	6.76856	5.02183	12.6638	13.5371	15.0655	15.2838	13.1004	13.3188	11.3537	7.42358	5.02183	4.36681	3.27511
11	0.636943	0	0	0	0.212314	5.30786	6.79406	7.431	7.21868	14.862	17.6221	17.1975	16.9851	14.4374	12.9512	10.4034	8.9172	7.431	5.52017	4.88323
12	0	0.189036	0.567108	0.189036	0.378072	4.7259	8.31758	6.23819	6.04915	12.2873	15.3119	17.9584	15.1229	15.1229	14.1777	12.0983	6.42722	6.04915	5.86011	4.34783
p value (Spearman)	0.316311	0.330589	0.609793	0.696683	0.862898	4.19104e-05	0.000114134	0.00136332	0.00654349	0.000152674	0.000642826	3.88099e-07	0.00344645	0.00299286	0.00395045	0.000951363	0.00222314	4.19104e-05	0.00114311	0.000642826
OFC 1b+/1b- selective neuron fraction
Day/Time (s)	-5	-4	-3	-2	-1	0	1	2	3	4	5	6	7	8	9	10	11	12	13	14
1	0	0.268817	0	0	0	0	3.22581	2.95699	5.37634	6.98925	4.56989	2.68817	10.2151	13.7097	13.172	10.4839	5.91398	4.83871	2.15054	1.34409
2	0	0.304878	0.304878	0.304878	0	2.43902	10.061	14.3293	11.8902	13.7195	15.2439	10.6707	14.0244	9.45122	8.84146	4.87805	2.43902	2.13415	1.52439	2.7439
3	0	0.299401	0	0	0	1.79641	9.58084	17.0659	15.2695	17.0659	16.1677	14.6707	16.7665	10.479	8.68263	8.08383	6.28743	4.49102	2.09581	2.09581
4	0.252525	0	0.252525	0	0.252525	1.51515	7.82828	11.3636	16.4141	16.9192	14.899	13.3838	13.6364	12.1212	12.3737	7.57576	7.32323	2.77778	2.52525	1.51515
5	0.249377	0.249377	0	0	0	2.74314	6.48379	13.9651	17.7057	17.4564	17.9551	16.9576	16.2095	11.2219	9.22693	6.48379	5.98504	2.99252	2.24439	2.49377
6	0.232558	0.232558	0	0	0	4.65116	10	14.4186	16.0465	16.9767	16.0465	14.8837	12.3256	13.2558	11.1628	5.34884	5.34884	3.48837	2.09302	0.930233
7	0.46729	0	0.46729	0.233645	0.700935	5.84112	8.64486	13.3178	10.0467	15.1869	15.1869	17.5234	14.7196	14.0187	8.8785	5.14019	4.20561	2.80374	2.57009	1.40187
8	0	0.472813	0.472813	0.236407	0.472813	3.07329	9.45626	10.1655	13.4752	18.4397	18.6761	18.9125	15.6028	14.1844	11.5839	8.74704	6.61939	5.91017	3.78251	2.36407
9	0.45045	0.675676	0	0	0.225225	6.75676	8.55856	7.88288	11.2613	16.2162	15.7658	13.5135	15.7658	14.4144	11.2613	6.75676	4.72973	2.25225	2.25225	2.47748
10	0.436681	0.436681	0.218341	0.218341	0	5.24017	9.82533	8.51528	10.262	13.7555	17.9039	16.8122	15.0655	14.8472	14.1921	11.5721	6.55022	6.33188	4.58515	2.83843
11	0.849257	0	0.212314	0.212314	0	5.73248	9.76645	8.9172	12.1019	16.5605	18.4713	19.5329	18.259	18.0467	19.3206	12.9512	10.828	9.12951	6.15711	6.36943
12	0.189036	0.756144	0.189036	0.378072	0.189036	5.86011	9.82987	9.26276	9.4518	12.8544	14.9338	16.2571	17.2023	15.3119	13.2325	10.0189	8.31758	7.18336	5.29301	4.15879
p value (Spearman)	0.0495402	0.34226	0.541936	0.132605	0.286123	0.000331668	0.330589	0.21702	0.484452	0.948402	0.235621	0.0168315	0.0331699	0.000152674	0.0446093	0.1667	0.0951574	0.0625115	0.000785442	0.0385885
OFC 1a+/b+ selective neuron fraction
Day/Time (s)	-5	-4	-3	-2	-1	0	1	2	3	4	5	6	7	8	9	10	11	12	13	14
1	0.537634	0.268817	0	0.268817	0	0	1.88172	0.806452	0.806452	5.10753	5.37634	2.15054	1.34409	1.34409	0.537634	0.268817	0.537634	0.268817	0.806452	0.537634
2	0.304878	0.609756	0	0	0.914634	0	6.70732	4.26829	4.57317	7.0122	5.79268	2.13415	1.82927	0.914634	0.304878	0.914634	0.609756	0.914634	0.609756	0.914634
3	0.299401	0.299401	0	0	0	1.1976	4.79042	7.48503	7.18563	13.4731	10.479	7.48503	2.69461	1.49701	0.598802	0.598802	0.598802	0.598802	0.299401	0.598802
4	0	0	0.505051	0	0.757576	0.505051	1.76768	5.30303	11.1111	13.1313	11.1111	8.33333	1.0101	1.51515	1.0101	1.0101	0.252525	0.252525	0	0
5	0.249377	0.498753	0	0	0	0.249377	2.49377	4.2394	6.98254	12.4688	10.2244	5.73566	0.74813	0.498753	1.49626	0.249377	0.498753	0.498753	0.249377	0.498753
6	0	0.930233	0.232558	0	0.465116	0.697674	3.02326	7.44186	7.67442	14.186	11.3953	5.34884	1.86047	0.232558	2.32558	0.465116	0.232558	0.465116	0.697674	0
7	0.46729	0	0.233645	0.233645	0.46729	0	1.16822	2.57009	2.80374	9.34579	7.47664	4.90654	0.934579	0.700935	0.700935	0.700935	0	0	0.233645	0.233645
8	0.236407	0	0	0.236407	0.236407	0.236407	1.41844	2.12766	2.83688	8.74704	9.45626	5.20095	2.60047	1.18203	0.945626	0.472813	1.18203	0.472813	0.236407	0.70922
9	0.225225	0.225225	0.675676	0.45045	0.225225	0.900901	3.15315	1.12613	2.7027	6.30631	6.08108	2.92793	1.12613	0.675676	0	0.675676	0	0	0.675676	0.675676
10	0.436681	0.436681	0	0.436681	0.436681	0.873362	0.873362	1.31004	1.74672	10.0437	5.8952	2.83843	0.873362	1.0917	1.0917	0.436681	0.436681	0.655022	0.655022	0
11	0	0.424628	0	0.636943	0	1.69851	1.27389	3.60934	2.54777	10.1911	5.52017	4.88323	0.849257	1.06157	0.636943	0.636943	0.849257	0.424628	0	1.06157
12	0.189036	0.189036	0.189036	0.189036	0.189036	1.70132	1.70132	1.32325	1.51229	11.3422	6.80529	4.91493	0.756144	0.567108	0	0.189036	0	0.378072	0.378072	1.13422
p value (Spearman)	0.199335	0.571701	0.391097	0.047856	0.78706	0.0220342	0.0385885	0.255138	0.174519	0.862898	0.712884	0.879919	0.0899137	0.245265	0.858651	0.456801	0.391097	0.575467	0.509253	0.34226
Fig. 3c
CA1 odor-splitting fraction
	Group data (bold line)			individual animal data (thin line)
Day				Mouse 1	Mouse 2	Mouse 3	Mouse 4	Mouse 5	Mouse 6	Mouse 7		Mouse 1-7: male
1	4.14062			4.88889	7.77778	4.20561	5.66038	0	0.4914	11.3636
2	6.21849			12.549	6.89655	2.65957	3.80435	6.81818	3.003	10.1562
3	12.4021			22.8261	15.5172	8.03571	17.5676	7.69231	4.32432	5.98802
4	14.8541			18.2561	24.7619	12.5	13.3333	11.6883	13.941	10
5	14.6357			16.5761	9.1954	9.54774	19.457	19.1489	15.3226	10
6	15.0964			14.6919	17.5	17.1946	19.2182	15.625	13.4078	9.92647
7	11.3219			9.15332	7.45342	NaN	16	20.3252	12.2857	6.46388
8	17.9608			19.0476	22.7848	NaN	14.0625	20.155	NaN	15.9259
9	17.6			19.3059	12.7451	NaN	20	11.3636	NaN	19.0635
10	19.2283			22.1569	20.2381	NaN	18.123	21.25	NaN	14.2857
11	15.9048			22.6069	12.0623	NaN	16.3934	18.2796	NaN	7.82123
12	24.4553			26.773	33.3333	NaN	17.5487	29.4118	NaN	16.8478
p value (Spearman)	0.000200713
CA1 delay-splitting fraction
	Group data (bold line)			individual animal data (thin line)
Day				Mouse 1	Mouse 2	Mouse 3	Mouse 4	Mouse 5	Mouse 6	Mouse 7
1	3.90625			7.11111	4.44444	5.60748	6.28931	7.54717	0	3.0303
2	5.96639			14.5098	5.17241	6.38298	4.8913	11.3636	1.5015	0
3	10.7702			18.75	7.75862	8.03571	7.65766	18.4615	6.75676	8.98204
4	13.8594			11.4441	30.4762	11.3636	13.8095	11.6883	16.3539	8
5	15.4739			19.0217	22.9885	14.5729	12.6697	9.57447	14.5161	14.2857
6	13.8116			22.2749	15	12.6697	5.21173	11.7188	11.1732	15.0735
7	11.1383			18.7643	12.4224	NaN	4.33333	13.0081	6.57143	10.6464
8	18.9804			16.8831	19.6203	NaN	19.9219	14.7287	NaN	23.3333
9	15.3333			17.7874	24.5098	NaN	9.72222	8.52273	NaN	16.0535
10	13.4092			14.7059	26.5873	NaN	3.8835	6.875	NaN	13.4286
11	11.3338			15.4786	19.4553	NaN	10.8197	4.83871	NaN	3.63128
12	19.7712			27.305	19.1358	NaN	16.4345	16.2896	NaN	14.1304
p value (Spearman)	0.035806
CA1 reward-splitting fraction
	Group data (bold line)			individual animal data (thin line)
Day				Mouse 1	Mouse 2	Mouse 3	Mouse 4	Mouse 5	Mouse 6	Mouse 7
1	5.39062			11.1111	3.33333	4.6729	5.66038	11.3208	1.4742	7.57576
2	4.28571			2.35294	6.89655	10.6383	3.26087	0	3.9039	1.5625
3	5.67885			2.98913	0.862069	12.0536	6.30631	0	5.94595	7.18563
4	8.02387			6.26703	3.80952	11.9318	2.85714	7.79221	12.6005	7
5	4.44874			2.71739	1.14943	3.01508	0.904977	0	10.7527	4.7619
6	4.55032			4.2654	4.375	3.16742	2.9316	2.34375	9.49721	2.57353
7	4.22277			4.11899	0	NaN	2.33333	1.62602	10.5714	1.90114
8	3.76471			6.06061	2.53165	NaN	1.5625	2.32558	NaN	3.33333
9	5.66667			4.55531	7.35294	NaN	6.11111	12.5	NaN	1.67224
10	4.30108			6.86275	3.1746	NaN	3.8835	4.375	NaN	1.71429
11	4.94678			8.9613	3.50195	NaN	1.96721	6.98925	NaN	1.95531
12	5.61002			9.92908	4.01235	NaN	3.34262	7.69231	NaN	1.3587
p value (Spearman)	0.762122
Fig. 3d
OFC odor-splitting fraction
	Group data (bold line)			individual animal data (thin line)
Day				Mouse 8	Mouse 9	Mouse 10	Mouse 11					Mouse 8-9: female
1	1.34409			0	3.59712	0	0					Mouse 10-11: male
2	11.2805			8.57143	26.1905	1.23457	0
3	16.1677			27.5	34.188	2.10526	1.21951
4	12.1212			37.5	25.1799	0.757576	0
5	23.6908			56.5217	35.2941	11.2069	7.76699
6	20.6977			42.1053	29.932	17.9688	5.12821
7	24.2991			25.7143	31.6176	24.2188	16.2791
8	33.8061			45.6522	28.2609	42.8571	26.6667
9	32.8829			41.6667	31.7568	40.678	25.3521
10	30.131			50.9804	30.1471	26.6667	25.7353
11	34.1826			42.3077	36	33.3333	30.4348
12	30.8129			36.3636	33.9506	25.7862	30.2817
p value (Spearman)	5.99786e-05
OFC delay-splitting fraction
	Group data (bold line)			individual animal data (thin line)
Day				Mouse 8	Mouse 9	Mouse 10	Mouse 11
1	11.828			4.7619	22.3022	2.75229	8.73786
2	26.8293			25.7143	28.5714	28.3951	23.2558
3	31.7365			37.5	27.3504	37.8947	28.0488
4	28.2828			25	26.6187	30.303	29.0323
5	35.4115			36.9565	34.5588	36.2069	34.9515
6	35.3488			34.2105	36.7347	40.625	28.2051
7	33.6449			31.4286	36.0294	34.375	31.0078
8	37.5887			39.1304	34.7826	45.3782	32.5
9	33.1081			36.1111	32.4324	42.3729	25.3521
10	36.4629			35.2941	38.2353	41.4815	30.1471
11	38.0042			42.3077	39.2	41.6667	31.1594
12	33.4594			28.7879	37.037	41.5094	22.5352
p value (Spearman)	0.0102452
OFC reward-splitting fraction
	Group data (bold line)			individual animal data (thin line)
Day				Mouse 8	Mouse 9	Mouse 10	Mouse 11
1	1.88172			0	0.719424	3.66972	1.94175
2	1.52439			0	1.5873	1.23457	2.32558
3	4.49102			5	2.5641	5.26316	6.09756
4	3.53535			6.25	2.15827	3.0303	5.37634
5	2.74314			6.52174	2.20588	2.58621	1.94175
6	4.4186			0	3.40136	7.8125	3.4188
7	3.97196			2.85714	5.88235	5.46875	0.775194
8	3.5461			0	0	6.72269	5.83333
9	2.02703			0	0.675676	3.38983	2.8169
10	2.18341			1.96078	3.67647	1.48148	1.47059
11	2.54777			0	3.2	3.84615	1.44928
12	1.51229			0	1.85185	1.88679	1.40845
p value (Spearman)	0.586824
Fig. 3e
CA1 odor-splitting DI CDF
Day/DI	0.01	0.02	0.03	0.04	0.05	0.06	0.07	0.08	0.09	0.1	0.11	0.12	0.13	0.14	0.15	0.16	0.17	0.18	0.19	0.2	0.21	0.22	0.23	0.24	0.25	0.26	0.27	0.28	0.29	0.3	0.31	0.32	0.33	0.34	0.35	0.36	0.37	0.38	0.39	0.4	0.41	0.42	0.43	0.44	0.45	0.46	0.47	0.48	0.49
1	0.139063	0.166406	0.189844	0.221875	0.307812	0.367969	0.419531	0.442969	0.475	0.547656	0.572656	0.610156	0.639062	0.667188	0.692969	0.710156	0.721094	0.740625	0.7625	0.778125	0.792969	0.808594	0.825781	0.847656	0.859375	0.871875	0.88125	0.8875	0.896094	0.903906	0.920312	0.922656	0.928125	0.93125	0.9375	0.946094	0.95	0.954688	0.960156	0.960938	0.965625	0.967187	0.969531	0.970313	0.973437	0.975	0.978125	0.982812	0.983594
2	0.107563	0.137815	0.154622	0.186555	0.263866	0.329412	0.381513	0.411765	0.438655	0.484874	0.515126	0.534454	0.581513	0.59916	0.638655	0.653782	0.670588	0.690756	0.707563	0.731092	0.743697	0.757983	0.769748	0.793277	0.808403	0.822689	0.831092	0.842017	0.852941	0.863866	0.873109	0.884874	0.895798	0.906723	0.913445	0.916807	0.923529	0.929412	0.933613	0.938655	0.944538	0.94958	0.953782	0.957983	0.961345	0.963866	0.965546	0.968067	0.970588
3	0.114883	0.142298	0.158616	0.175587	0.236945	0.328329	0.350522	0.36423	0.39295	0.425587	0.469321	0.494125	0.509791	0.533943	0.577676	0.590731	0.614883	0.636423	0.64752	0.674282	0.687337	0.704961	0.719321	0.733681	0.746736	0.765013	0.776762	0.785901	0.795692	0.799608	0.810705	0.819843	0.830287	0.840078	0.844648	0.851175	0.859008	0.865535	0.872715	0.881201	0.882507	0.887076	0.894909	0.898825	0.9047	0.907963	0.91188	0.915796	0.917755
4	0.0981432	0.119363	0.145889	0.17374	0.240716	0.30305	0.322281	0.342838	0.3687	0.416446	0.45756	0.481432	0.496684	0.513263	0.559019	0.575597	0.590849	0.607427	0.625995	0.653183	0.667109	0.682361	0.692971	0.710875	0.724801	0.737401	0.747347	0.761936	0.77321	0.786472	0.796419	0.80305	0.810345	0.817639	0.823607	0.832891	0.835544	0.842838	0.854111	0.86008	0.866711	0.874668	0.882626	0.883952	0.891247	0.897878	0.900531	0.906499	0.911141
5	0.0793037	0.116054	0.131528	0.153449	0.232108	0.275951	0.293359	0.313991	0.340426	0.386202	0.416505	0.444874	0.466796	0.499678	0.542876	0.558349	0.571244	0.592521	0.613153	0.634429	0.644101	0.653772	0.665377	0.680851	0.69568	0.712444	0.724694	0.736944	0.754352	0.760799	0.772405	0.783366	0.793037	0.800774	0.807221	0.818182	0.825274	0.832366	0.839458	0.851064	0.859446	0.866538	0.876209	0.880077	0.887814	0.892972	0.897485	0.903933	0.909091
6	0.0872591	0.111349	0.12955	0.154176	0.223769	0.27409	0.299786	0.32227	0.342612	0.389722	0.417559	0.432548	0.448608	0.466809	0.510171	0.526767	0.543897	0.558887	0.5803	0.609208	0.622056	0.637045	0.65364	0.679872	0.690043	0.702355	0.715203	0.724304	0.737152	0.748929	0.761242	0.771413	0.783191	0.794433	0.802998	0.813169	0.821734	0.8303	0.838865	0.844218	0.852248	0.860278	0.868844	0.875803	0.883298	0.888651	0.89454	0.900964	0.905246
7	0.0905753	0.113219	0.137699	0.162179	0.258874	0.304774	0.326805	0.350673	0.375765	0.44186	0.465728	0.48776	0.504896	0.536108	0.570991	0.591187	0.613219	0.628519	0.642595	0.670747	0.687882	0.698898	0.713586	0.731946	0.744798	0.757038	0.76683	0.77907	0.796206	0.807222	0.815177	0.823133	0.831701	0.843329	0.849449	0.855569	0.859853	0.867197	0.876989	0.882497	0.887393	0.893513	0.903917	0.909425	0.916157	0.920441	0.924113	0.925337	0.930233
8	0.0847059	0.105882	0.123922	0.148235	0.248627	0.276863	0.294902	0.312157	0.334902	0.396863	0.415686	0.427451	0.449412	0.476078	0.511373	0.523922	0.538039	0.549804	0.566275	0.601569	0.617255	0.623529	0.640784	0.660392	0.673725	0.690196	0.701176	0.711373	0.727059	0.734902	0.74902	0.76	0.768627	0.781961	0.787451	0.799216	0.809412	0.813333	0.825098	0.831373	0.836863	0.840784	0.850196	0.854902	0.861961	0.867451	0.872157	0.881569	0.884706
9	0.0753333	0.0986667	0.113333	0.142	0.228	0.258	0.274	0.292	0.324	0.391333	0.403333	0.416667	0.436	0.476	0.502667	0.512667	0.524667	0.542667	0.572	0.589333	0.607333	0.616667	0.640667	0.659333	0.670667	0.681333	0.695333	0.718	0.729333	0.736	0.746	0.757333	0.772	0.783333	0.788667	0.798667	0.810667	0.820667	0.826	0.831333	0.840667	0.85	0.854667	0.862667	0.867333	0.874667	0.882667	0.89	0.893333
10	0.0904491	0.106262	0.122075	0.15117	0.240354	0.263125	0.285262	0.299178	0.327641	0.396584	0.414295	0.427577	0.445288	0.469956	0.507274	0.523087	0.533839	0.54902	0.562302	0.586338	0.604048	0.613536	0.634409	0.651486	0.660342	0.670462	0.679317	0.69007	0.704617	0.718533	0.727388	0.738773	0.746363	0.755218	0.765338	0.773561	0.783049	0.788741	0.798229	0.808982	0.822264	0.826692	0.83365	0.839342	0.844402	0.850727	0.860215	0.864643	0.870335
11	0.0895429	0.10958	0.123356	0.149029	0.23732	0.279274	0.293676	0.308078	0.345022	0.391985	0.415153	0.433312	0.456481	0.488416	0.515967	0.5335	0.556669	0.574202	0.598622	0.625548	0.643081	0.654978	0.671885	0.688791	0.700689	0.715717	0.727614	0.739512	0.751409	0.76268	0.776456	0.785848	0.794615	0.805886	0.8134	0.82154	0.834064	0.843456	0.853475	0.860989	0.869756	0.872887	0.878522	0.883532	0.887289	0.89355	0.897307	0.899812	0.904195
12	0.0724401	0.082244	0.0964052	0.119281	0.205882	0.236383	0.252723	0.271786	0.291939	0.346405	0.366558	0.380719	0.396514	0.418845	0.462418	0.482571	0.502723	0.515795	0.529412	0.559913	0.570806	0.583878	0.595316	0.614924	0.629085	0.639434	0.651416	0.657407	0.674837	0.686275	0.6939	0.703159	0.709695	0.728214	0.738017	0.745643	0.75	0.757081	0.771786	0.778867	0.786492	0.79085	0.796841	0.80719	0.812092	0.821351	0.827342	0.837691	0.843137
p value (k-s test)
	1	0.00158673	7.87318e-12	8.28582e-15	1.96713e-19	2.59657e-27	4.03276e-13	2.54182e-23	1.02247e-26	2.5946e-26	1.73597e-22	1.00917e-42
	0.00158673	1	0.000371835	2.59939e-05	1.20075e-08	3.12486e-12	0.000293947	1.47166e-11	1.74391e-13	1.02015e-14	2.2442e-10	8.87631e-23
	7.87318e-12	0.000371835	1	0.358837	0.00568824	4.37989e-05	0.411609	3.26186e-05	1.35604e-06	3.78e-07	0.00289517	5.86007e-13
	8.28582e-15	2.59939e-05	0.358837	1	0.108912	0.0235171	0.565327	0.0071792	0.00197993	0.000482533	0.0533536	1.96225e-08
	1.96713e-19	1.20075e-08	0.00568824	0.108912	1	0.212336	0.0138402	0.0639096	0.0227235	0.0272815	0.38656	5.46993e-06
	2.59657e-27	3.12486e-12	4.37989e-05	0.0235171	0.212336	1	0.000177937	0.694348	0.371744	0.0842152	0.63261	3.46349e-05
	4.03276e-13	0.000293947	0.411609	0.565327	0.0138402	0.000177937	1	0.000137934	4.56889e-06	1.21922e-06	0.00402453	3.35391e-12
	2.54182e-23	1.47166e-11	3.26186e-05	0.0071792	0.0639096	0.694348	0.000137934	1	0.658687	0.660894	0.265335	0.00722952
	1.02247e-26	1.74391e-13	1.35604e-06	0.00197993	0.0227235	0.371744	4.56889e-06	0.658687	1	0.389212	0.13989	0.00176831
	2.5946e-26	1.02015e-14	3.78e-07	0.000482533	0.0272815	0.0842152	1.21922e-06	0.660894	0.389212	1	0.0105867	0.00836045
	1.73597e-22	2.2442e-10	0.00289517	0.0533536	0.38656	0.63261	0.00402453	0.265335	0.13989	0.0105867	1	2.78552e-06
	1.00917e-42	8.87631e-23	5.86007e-13	1.96225e-08	5.46993e-06	3.46349e-05	3.35391e-12	0.00722952	0.00176831	0.00836045	2.78552e-06	1
CA1 delay-splitting DI CDF
Day/DI	0.01	0.02	0.03	0.04	0.05	0.06	0.07	0.08	0.09	0.1	0.11	0.12	0.13	0.14	0.15	0.16	0.17	0.18	0.19	0.2	0.21	0.22	0.23	0.24	0.25	0.26	0.27	0.28	0.29	0.3	0.31	0.32	0.33	0.34	0.35	0.36	0.37	0.38	0.39	0.4	0.41	0.42	0.43	0.44	0.45	0.46	0.47	0.48	0.49
1	0.103906	0.148438	0.171875	0.215625	0.271094	0.320312	0.339844	0.360938	0.389062	0.457813	0.48125	0.5375	0.557031	0.586719	0.613281	0.6375	0.653125	0.685156	0.714844	0.736719	0.748437	0.765625	0.795312	0.814844	0.826562	0.846875	0.854688	0.872656	0.879687	0.886719	0.891406	0.9	0.903125	0.920312	0.928125	0.935937	0.946875	0.952344	0.95625	0.960938	0.963281	0.967187	0.971094	0.972656	0.975781	0.978125	0.978906	0.980469	0.982031
2	0.0991597	0.118487	0.148739	0.184034	0.247059	0.307563	0.332773	0.346218	0.394958	0.453782	0.480672	0.501681	0.545378	0.566387	0.610084	0.631092	0.664706	0.684874	0.705042	0.727731	0.734454	0.746218	0.762185	0.770588	0.778992	0.808403	0.815966	0.827731	0.837815	0.851261	0.863025	0.872269	0.876471	0.889916	0.896639	0.90084	0.905882	0.917647	0.921849	0.92605	0.927731	0.937815	0.940336	0.947899	0.952941	0.956303	0.959664	0.963866	0.965546
3	0.0809399	0.098564	0.134465	0.171018	0.242167	0.286554	0.306136	0.339426	0.380548	0.434726	0.45953	0.488251	0.507833	0.528721	0.560705	0.581593	0.603786	0.62141	0.642298	0.667755	0.68342	0.699739	0.722585	0.740862	0.750653	0.768277	0.779373	0.798956	0.808747	0.81658	0.824413	0.835509	0.840078	0.849217	0.85705	0.865535	0.872715	0.882507	0.894909	0.898172	0.9047	0.908616	0.914491	0.920366	0.92624	0.932768	0.937337	0.942559	0.94517
4	0.0722812	0.0988064	0.128647	0.162467	0.227454	0.275862	0.295093	0.326923	0.354775	0.396552	0.429045	0.448276	0.472812	0.498011	0.53183	0.55504	0.574934	0.598143	0.612732	0.641247	0.651857	0.671751	0.688329	0.704907	0.721485	0.736074	0.749337	0.762599	0.777188	0.787135	0.799072	0.809019	0.81366	0.82626	0.833554	0.842175	0.851459	0.85809	0.867374	0.872016	0.880637	0.883952	0.88992	0.892573	0.899204	0.901194	0.907162	0.909151	0.912467
5	0.0618956	0.0870406	0.116699	0.145712	0.200516	0.237266	0.264346	0.295938	0.31528	0.371373	0.399097	0.414571	0.430045	0.451966	0.490651	0.520954	0.535783	0.546099	0.575758	0.609929	0.626692	0.640877	0.655061	0.682785	0.694391	0.709865	0.723404	0.739523	0.753707	0.764023	0.780787	0.789813	0.794326	0.802708	0.813024	0.82205	0.832366	0.838169	0.845261	0.850419	0.860735	0.865893	0.871696	0.876209	0.884591	0.889104	0.893617	0.897485	0.902643
6	0.0669165	0.0877944	0.120985	0.14561	0.207173	0.255353	0.271413	0.301927	0.331906	0.399893	0.417559	0.437366	0.460385	0.487152	0.523019	0.550321	0.56424	0.585118	0.616167	0.638651	0.651499	0.665953	0.679336	0.700749	0.713062	0.730728	0.745717	0.763383	0.776231	0.783726	0.800857	0.816916	0.82227	0.831906	0.841006	0.851713	0.860814	0.865096	0.873126	0.877409	0.887045	0.893469	0.897216	0.899893	0.903105	0.907923	0.91167	0.917559	0.921306
7	0.0642595	0.0899633	0.112607	0.146267	0.215422	0.26377	0.280906	0.312729	0.338433	0.406365	0.440636	0.464504	0.480416	0.514076	0.559976	0.582007	0.604039	0.618727	0.638923	0.667687	0.684211	0.69951	0.717258	0.740514	0.750306	0.764382	0.778458	0.793758	0.812118	0.822521	0.829865	0.835985	0.844553	0.857405	0.862913	0.871481	0.877601	0.883109	0.892901	0.899633	0.906977	0.910649	0.919829	0.924113	0.931457	0.935129	0.936353	0.943084	0.94492
8	0.0533333	0.0745098	0.0956863	0.120784	0.16549	0.206275	0.231373	0.246275	0.283137	0.333333	0.358431	0.374118	0.391373	0.422745	0.458039	0.475294	0.487843	0.513725	0.534118	0.567843	0.58902	0.608627	0.623529	0.652549	0.66902	0.696471	0.711373	0.717647	0.736471	0.744314	0.756863	0.766275	0.777255	0.795294	0.807059	0.818039	0.827451	0.833725	0.841569	0.847843	0.855686	0.856471	0.864314	0.869804	0.875294	0.882353	0.887843	0.896471	0.898824
9	0.06	0.088	0.106667	0.132667	0.216	0.255333	0.274667	0.289333	0.319333	0.386	0.408667	0.431333	0.450667	0.488667	0.532	0.549333	0.566	0.58	0.605333	0.627333	0.645333	0.66	0.685333	0.706667	0.721333	0.739333	0.749333	0.77	0.785333	0.799333	0.806667	0.814667	0.825333	0.837333	0.845333	0.852	0.859333	0.871333	0.887333	0.891333	0.899333	0.902667	0.910667	0.918	0.921333	0.926	0.931333	0.938	0.942667
10	0.0752688	0.0993042	0.11828	0.141682	0.204301	0.250474	0.275142	0.29728	0.325743	0.394687	0.423782	0.44086	0.461101	0.488931	0.535104	0.558507	0.573688	0.595825	0.618596	0.653384	0.669197	0.682479	0.700822	0.7179	0.734978	0.752688	0.764706	0.777356	0.793801	0.805819	0.811512	0.824794	0.831752	0.842505	0.847565	0.854522	0.862745	0.86654	0.873498	0.877925	0.884883	0.892473	0.896901	0.900063	0.903226	0.908918	0.914611	0.922834	0.925996
11	0.0807765	0.102693	0.125235	0.154039	0.256105	0.288666	0.309956	0.33062	0.358798	0.417658	0.441453	0.457733	0.485911	0.514715	0.565435	0.584847	0.612398	0.629931	0.654352	0.681904	0.700063	0.715717	0.731371	0.752035	0.761428	0.77583	0.783344	0.795867	0.815905	0.829054	0.839073	0.848466	0.85598	0.864746	0.873513	0.881027	0.888541	0.892298	0.896055	0.904822	0.911709	0.915466	0.917345	0.924859	0.926111	0.929242	0.930495	0.934878	0.93613
12	0.0528322	0.0680828	0.0898693	0.1122	0.173747	0.206972	0.224946	0.246187	0.26634	0.332244	0.358388	0.375272	0.388889	0.409041	0.456427	0.478758	0.491285	0.504902	0.52451	0.562636	0.578431	0.58878	0.608388	0.637255	0.651961	0.670479	0.684096	0.692266	0.711329	0.727124	0.739651	0.750545	0.757625	0.782135	0.796296	0.802832	0.812092	0.816993	0.829521	0.83878	0.845861	0.852397	0.864379	0.869826	0.881264	0.88671	0.889978	0.897603	0.904684
p value (k-s test)
	1	0.10875	7.76515e-05	9.07856e-09	2.43013e-14	6.99005e-10	2.48704e-05	6.79181e-19	3.3356e-09	9.44123e-08	9.32757e-05	1.11989e-25
	0.10875	1	0.00379155	1.58677e-05	4.29315e-12	3.66889e-07	0.00377684	1.34889e-17	5.31663e-07	1.61014e-05	0.00470144	8.49894e-22
	7.76515e-05	0.00379155	1	0.0964669	4.58387e-05	0.00815508	0.0557114	1.68169e-09	0.00189009	0.00205343	0.222122	2.04748e-12
	9.07856e-09	1.58677e-05	0.0964669	1	0.0223848	0.421028	0.1987	2.30769e-05	0.171156	0.330042	0.0341073	5.01051e-07
	2.43013e-14	4.29315e-12	4.58387e-05	0.0223848	1	0.0389828	0.000135503	0.0478402	0.119516	0.0294547	1.24013e-05	0.00564309
	6.99005e-10	3.66889e-07	0.00815508	0.421028	0.0389828	1	0.0848245	6.76024e-05	0.602506	0.747256	0.0127365	3.08641e-07
	2.48704e-05	0.00377684	0.0557114	0.1987	0.000135503	0.0848245	1	2.49817e-09	0.0677046	0.351502	0.0885046	2.09109e-11
	6.79181e-19	1.34889e-17	1.68169e-09	2.30769e-05	0.0478402	6.76024e-05	2.49817e-09	1	0.000364215	2.50485e-05	2.90561e-10	0.465224
	3.3356e-09	5.31663e-07	0.00189009	0.171156	0.119516	0.602506	0.0677046	0.000364215	1	0.542875	0.00977811	1.10296e-05
	9.44123e-08	1.61014e-05	0.00205343	0.330042	0.0294547	0.747256	0.351502	2.50485e-05	0.542875	1	0.0270595	1.41629e-07
	9.32757e-05	0.00470144	0.222122	0.0341073	1.24013e-05	0.0127365	0.0885046	2.90561e-10	0.00977811	0.0270595	1	1.65174e-13
	1.11989e-25	8.49894e-22	2.04748e-12	5.01051e-07	0.00564309	3.08641e-07	2.09109e-11	0.465224	1.10296e-05	1.41629e-07	1.65174e-13	1
CA1 reward-splitting DI CDF
Day/DI	0.01	0.02	0.03	0.04	0.05	0.06	0.07	0.08	0.09	0.1	0.11	0.12	0.13	0.14	0.15	0.16	0.17	0.18	0.19	0.2	0.21	0.22	0.23	0.24	0.25	0.26	0.27	0.28	0.29	0.3	0.31	0.32	0.33	0.34	0.35	0.36	0.37	0.38	0.39	0.4	0.41	0.42	0.43	0.44	0.45	0.46	0.47	0.48	0.49
1	0.078125	0.110156	0.157812	0.19375	0.2625	0.304688	0.342187	0.375781	0.411719	0.461719	0.483594	0.514844	0.547656	0.575781	0.600781	0.623437	0.642188	0.663281	0.69375	0.719531	0.742188	0.757031	0.777344	0.79375	0.804688	0.811719	0.825781	0.842187	0.855469	0.864844	0.873437	0.88125	0.891406	0.897656	0.907813	0.916406	0.923438	0.927344	0.932031	0.938281	0.942187	0.946875	0.949219	0.953125	0.959375	0.964844	0.969531	0.971875	0.975781
2	0.0941176	0.141176	0.167227	0.208403	0.29916	0.352101	0.389076	0.404202	0.442017	0.491597	0.517647	0.536134	0.566387	0.59916	0.637815	0.657983	0.678151	0.690756	0.716807	0.732773	0.75042	0.765546	0.785714	0.79916	0.808403	0.832773	0.840336	0.848739	0.859664	0.87395	0.885714	0.894118	0.906723	0.915126	0.922689	0.928571	0.933613	0.939496	0.941176	0.944538	0.948739	0.952101	0.955462	0.958824	0.963025	0.968067	0.970588	0.971429	0.972269
3	0.110313	0.136423	0.160574	0.191906	0.27611	0.344648	0.372063	0.394256	0.434073	0.475849	0.503916	0.545039	0.570496	0.597258	0.622715	0.64295	0.672977	0.690601	0.708225	0.727154	0.742167	0.763708	0.781332	0.796345	0.80483	0.822454	0.838773	0.855744	0.864883	0.874674	0.882507	0.889687	0.896214	0.902089	0.913185	0.918407	0.925587	0.930809	0.936684	0.941906	0.948433	0.950392	0.953003	0.956266	0.95953	0.964099	0.96671	0.969974	0.973238
4	0.105438	0.133952	0.156499	0.194297	0.278515	0.342175	0.363395	0.38992	0.410477	0.467507	0.491379	0.529178	0.552387	0.575597	0.604775	0.629973	0.654509	0.674403	0.690981	0.710875	0.720159	0.741379	0.751326	0.77122	0.782493	0.79244	0.80504	0.820292	0.826923	0.836207	0.844164	0.854111	0.862069	0.875995	0.881963	0.892573	0.898541	0.905172	0.91313	0.916446	0.921751	0.927719	0.931698	0.935676	0.940981	0.948276	0.948939	0.953581	0.95557
5	0.112186	0.13862	0.166344	0.200516	0.294004	0.34236	0.3804	0.410058	0.453256	0.508704	0.542876	0.569955	0.598324	0.631206	0.65893	0.676338	0.699549	0.720825	0.748549	0.770471	0.78401	0.801418	0.813024	0.829142	0.840748	0.852353	0.864603	0.876209	0.884591	0.893617	0.901354	0.907801	0.91167	0.919407	0.924565	0.929723	0.932946	0.939394	0.943907	0.950999	0.955513	0.957447	0.959381	0.962605	0.965828	0.967118	0.969697	0.972276	0.972921
6	0.116702	0.150428	0.179336	0.202355	0.26606	0.344218	0.376338	0.395075	0.436296	0.498394	0.542291	0.570664	0.599036	0.625803	0.662741	0.682548	0.700214	0.721627	0.73394	0.765525	0.777302	0.789079	0.802998	0.815846	0.832441	0.850107	0.859208	0.870985	0.881156	0.888116	0.898287	0.908458	0.915953	0.920236	0.926124	0.931478	0.938972	0.941113	0.946467	0.950749	0.953426	0.956103	0.95985	0.962527	0.964668	0.968951	0.971627	0.974304	0.976981
7	0.117503	0.155447	0.179927	0.201346	0.284578	0.379437	0.409425	0.432681	0.460832	0.504284	0.546512	0.582619	0.604039	0.629131	0.667075	0.692166	0.718482	0.736842	0.747858	0.772338	0.787026	0.804162	0.819461	0.831089	0.846389	0.862301	0.873929	0.883109	0.894737	0.905753	0.913097	0.917381	0.921665	0.931457	0.936965	0.941248	0.945532	0.948592	0.95104	0.955324	0.958996	0.961444	0.963892	0.965728	0.968788	0.971848	0.973684	0.977356	0.977968
8	0.109804	0.132549	0.16	0.187451	0.28549	0.345098	0.371765	0.391373	0.425882	0.49098	0.540392	0.559216	0.578039	0.606275	0.655686	0.68	0.698824	0.717647	0.745882	0.790588	0.803922	0.810196	0.818824	0.83451	0.847843	0.865098	0.872157	0.887843	0.890196	0.899608	0.913725	0.923922	0.929412	0.939608	0.943529	0.948235	0.953725	0.959216	0.961569	0.964706	0.970196	0.974118	0.976471	0.979608	0.981176	0.985098	0.986667	0.988235	0.98902
9	0.106667	0.137333	0.160667	0.200667	0.316	0.37	0.394	0.414667	0.448	0.518	0.544	0.567333	0.591333	0.632	0.668	0.686667	0.697333	0.714667	0.740667	0.761333	0.774	0.789333	0.808667	0.822667	0.836	0.846667	0.855333	0.872	0.882	0.89	0.898	0.903333	0.913333	0.919333	0.925333	0.934	0.938667	0.943333	0.946	0.949333	0.956667	0.958	0.963333	0.966667	0.967333	0.971333	0.972667	0.974667	0.976667
10	0.107527	0.139152	0.169513	0.211891	0.303605	0.371917	0.411132	0.436433	0.459836	0.528147	0.566097	0.585073	0.602151	0.633144	0.671727	0.693865	0.708412	0.724858	0.745098	0.772929	0.790006	0.801392	0.812144	0.826059	0.83871	0.851992	0.867805	0.882985	0.891841	0.900696	0.910816	0.919671	0.925996	0.930424	0.934219	0.940544	0.946869	0.951929	0.960784	0.962682	0.963947	0.966477	0.970904	0.974067	0.975965	0.977862	0.979127	0.981657	0.982922
11	0.118973	0.148403	0.167815	0.198497	0.311209	0.351284	0.372574	0.395742	0.43206	0.499061	0.532874	0.556669	0.58109	0.623669	0.659361	0.681277	0.697558	0.714465	0.731997	0.763306	0.773325	0.793989	0.805886	0.82655	0.84283	0.859737	0.868503	0.878522	0.891046	0.900438	0.9067	0.91484	0.918597	0.928616	0.931121	0.938635	0.945523	0.951785	0.956168	0.958673	0.96243	0.966187	0.968691	0.973075	0.975579	0.975579	0.979336	0.980589	0.981215
12	0.119826	0.147059	0.178649	0.209695	0.315904	0.366558	0.391068	0.415577	0.4439	0.521242	0.565359	0.583878	0.602397	0.626362	0.674837	0.694989	0.710784	0.728214	0.740741	0.779412	0.79793	0.80719	0.817538	0.829521	0.837691	0.851307	0.861656	0.87146	0.876906	0.885076	0.89488	0.902505	0.907407	0.915033	0.921024	0.923747	0.929194	0.932462	0.940087	0.946078	0.95098	0.954793	0.95915	0.964597	0.966231	0.96732	0.968954	0.973856	0.974946
p value (k-s test)
	1	0.0578108	0.0425154	0.0637468	0.00393957	0.00275998	3.79793e-05	0.00164643	0.000193595	2.41639e-05	0.00451375	3.61778e-05
	0.0578108	1	0.267134	0.137343	0.174346	0.149798	0.0253394	0.025556	0.221133	0.0200381	0.351457	0.0179208
	0.0425154	0.267134	1	0.164753	0.0715429	0.0920123	0.0143718	0.00609339	0.00807854	0.00317246	0.0801436	0.00154028
	0.0637468	0.137343	0.164753	1	0.00316567	0.00299062	0.000470275	9.22663e-05	0.00141449	0.00021412	0.00167025	6.89735e-05
	0.00393957	0.174346	0.0715429	0.00316567	1	0.403925	0.108625	0.430682	0.282154	0.17472	0.567922	0.429693
	0.00275998	0.149798	0.0920123	0.00299062	0.403925	1	0.084502	0.584183	0.0196467	0.0784192	0.0573153	0.0193482
	3.79793e-05	0.0253394	0.0143718	0.000470275	0.108625	0.084502	1	0.0938278	0.174176	0.343408	0.107217	0.181345
	0.00164643	0.025556	0.00609339	9.22663e-05	0.430682	0.584183	0.0938278	1	0.146595	0.0526473	0.332379	0.316896
	0.000193595	0.221133	0.00807854	0.00141449	0.282154	0.0196467	0.174176	0.146595	1	0.579077	0.457611	0.141654
	2.41639e-05	0.0200381	0.00317246	0.00021412	0.17472	0.0784192	0.343408	0.0526473	0.579077	1	0.0932283	0.45125
	0.00451375	0.351457	0.0801436	0.00167025	0.567922	0.0573153	0.107217	0.332379	0.457611	0.0932283	1	0.225293
	3.61778e-05	0.0179208	0.00154028	6.89735e-05	0.429693	0.0193482	0.181345	0.316896	0.141654	0.45125	0.225293	1
Fig. 3f
OFC odor-splitting DI CDF
Day/DI	0.01	0.02	0.03	0.04	0.05	0.06	0.07	0.08	0.09	0.1	0.11	0.12	0.13	0.14	0.15	0.16	0.17	0.18	0.19	0.2	0.21	0.22	0.23	0.24	0.25	0.26	0.27	0.28	0.29	0.3	0.31	0.32	0.33	0.34	0.35	0.36	0.37	0.38	0.39	0.4	0.41	0.42	0.43	0.44	0.45	0.46	0.47	0.48	0.49
1	0.0806452	0.120968	0.166667	0.215054	0.290323	0.327957	0.389785	0.424731	0.481183	0.556452	0.583333	0.620968	0.669355	0.69086	0.717742	0.75	0.760753	0.774194	0.795699	0.830645	0.844086	0.857527	0.88172	0.892473	0.905914	0.919355	0.924731	0.935484	0.938172	0.948925	0.954301	0.962366	0.962366	0.962366	0.967742	0.973118	0.978495	0.978495	0.978495	0.978495	0.981183	0.981183	0.983871	0.989247	0.991935	0.991935	0.994624	0.994624	0.994624
2	0.0884146	0.131098	0.152439	0.204268	0.246951	0.277439	0.295732	0.338415	0.378049	0.411585	0.439024	0.457317	0.487805	0.515244	0.557927	0.579268	0.612805	0.643293	0.661585	0.676829	0.689024	0.698171	0.719512	0.743902	0.759146	0.77439	0.786585	0.79878	0.820122	0.832317	0.85061	0.865854	0.868902	0.871951	0.878049	0.878049	0.887195	0.893293	0.896341	0.89939	0.89939	0.89939	0.89939	0.911585	0.920732	0.92378	0.929878	0.929878	0.929878
3	0.0898204	0.116766	0.149701	0.188623	0.290419	0.311377	0.341317	0.362275	0.404192	0.446108	0.467066	0.494012	0.511976	0.553892	0.57485	0.586826	0.595808	0.622754	0.634731	0.643713	0.646707	0.655689	0.664671	0.700599	0.709581	0.718563	0.739521	0.757485	0.763473	0.766467	0.775449	0.784431	0.790419	0.799401	0.802395	0.811377	0.817365	0.829341	0.841317	0.844311	0.850299	0.859281	0.865269	0.868263	0.871257	0.874251	0.88024	0.883234	0.886228
4	0.0782828	0.121212	0.146465	0.189394	0.262626	0.300505	0.335859	0.371212	0.401515	0.459596	0.474747	0.494949	0.535354	0.558081	0.603535	0.616162	0.633838	0.65404	0.674242	0.689394	0.704545	0.709596	0.724747	0.744949	0.762626	0.775253	0.785354	0.795455	0.800505	0.813131	0.820707	0.828283	0.838384	0.85101	0.858586	0.863636	0.868687	0.876263	0.878788	0.883838	0.888889	0.891414	0.891414	0.891414	0.893939	0.901515	0.901515	0.90404	0.90404
5	0.0648379	0.0872818	0.0997506	0.117207	0.179551	0.206983	0.229426	0.249377	0.289277	0.321696	0.34414	0.356608	0.391521	0.411471	0.433915	0.456359	0.476309	0.491272	0.516209	0.543641	0.548628	0.566085	0.581047	0.605985	0.623441	0.645885	0.668329	0.678304	0.693267	0.700748	0.715711	0.723192	0.735661	0.745636	0.760599	0.760599	0.76808	0.773067	0.778055	0.783042	0.790524	0.802993	0.80798	0.810474	0.815461	0.820449	0.825436	0.830424	0.840399
6	0.0744186	0.0860465	0.102326	0.12093	0.206977	0.234884	0.255814	0.272093	0.302326	0.339535	0.362791	0.376744	0.411628	0.439535	0.472093	0.493023	0.516279	0.530233	0.54186	0.562791	0.576744	0.597674	0.613953	0.625581	0.644186	0.653488	0.665116	0.688372	0.706977	0.713953	0.72093	0.737209	0.744186	0.760465	0.772093	0.788372	0.797674	0.806977	0.806977	0.813953	0.816279	0.823256	0.827907	0.832558	0.837209	0.844186	0.851163	0.85814	0.85814
7	0.0630841	0.0794393	0.0911215	0.119159	0.179907	0.203271	0.238318	0.259346	0.287383	0.329439	0.366822	0.380841	0.422897	0.446262	0.464953	0.478972	0.502336	0.528037	0.546729	0.553738	0.57243	0.591121	0.607477	0.621495	0.63785	0.658879	0.672897	0.684579	0.700935	0.705607	0.707944	0.719626	0.726636	0.733645	0.75	0.754673	0.764019	0.768692	0.773364	0.778037	0.787383	0.792056	0.801402	0.806075	0.806075	0.810748	0.824766	0.829439	0.834112
8	0.0543735	0.0661939	0.0756501	0.0898345	0.146572	0.156028	0.177305	0.198582	0.219858	0.248227	0.269504	0.288416	0.304965	0.330969	0.352246	0.36643	0.385343	0.404255	0.425532	0.444444	0.451537	0.460993	0.479905	0.503546	0.520095	0.534279	0.550827	0.562648	0.572104	0.576832	0.586288	0.602837	0.619385	0.63357	0.638298	0.643026	0.661939	0.676123	0.687943	0.6974	0.70922	0.723404	0.737589	0.737589	0.739953	0.742317	0.749409	0.756501	0.765957
9	0.0540541	0.0653153	0.0788288	0.0900901	0.137387	0.175676	0.193694	0.204955	0.234234	0.254505	0.297297	0.310811	0.337838	0.371622	0.394144	0.416667	0.425676	0.452703	0.468468	0.490991	0.5	0.504505	0.518018	0.527027	0.533784	0.547297	0.551802	0.574324	0.587838	0.599099	0.617117	0.626126	0.637387	0.644144	0.662162	0.668919	0.686937	0.693694	0.70045	0.720721	0.727477	0.734234	0.747748	0.75	0.759009	0.763514	0.765766	0.768018	0.77027
10	0.0567686	0.0764192	0.10917	0.141921	0.19869	0.224891	0.240175	0.251092	0.296943	0.31441	0.320961	0.340611	0.358079	0.384279	0.40393	0.41048	0.423581	0.467249	0.484716	0.49345	0.515284	0.530568	0.543668	0.556769	0.565502	0.587336	0.59607	0.611354	0.617904	0.626638	0.646288	0.646288	0.657205	0.670306	0.681223	0.68559	0.700873	0.716157	0.722707	0.727074	0.740175	0.744541	0.746725	0.751092	0.755459	0.759825	0.768559	0.768559	0.770742
11	0.0573248	0.0785563	0.0934183	0.123142	0.159236	0.186837	0.203822	0.231423	0.252654	0.271762	0.29087	0.318471	0.339703	0.360934	0.380042	0.420382	0.437367	0.454352	0.464968	0.477707	0.494692	0.507431	0.515924	0.537155	0.55414	0.562633	0.577495	0.59448	0.605096	0.611465	0.624204	0.636943	0.656051	0.666667	0.675159	0.679406	0.704883	0.713376	0.721868	0.728238	0.738854	0.747346	0.757962	0.757962	0.774947	0.783439	0.789809	0.791932	0.798301
12	0.0623819	0.0812854	0.0926276	0.120983	0.160681	0.177694	0.20983	0.228733	0.268431	0.298677	0.310019	0.323251	0.347826	0.36862	0.385633	0.412098	0.429112	0.459357	0.483932	0.500945	0.519849	0.52741	0.546314	0.555766	0.565217	0.587902	0.606805	0.620038	0.63138	0.640832	0.654064	0.669187	0.676749	0.688091	0.701323	0.705104	0.724008	0.733459	0.73724	0.742911	0.752363	0.765595	0.775047	0.782609	0.79206	0.795841	0.799622	0.810964	0.824197
p value (k-s test)
	1	9.57178e-06	9.11295e-08	7.01728e-05	2.31712e-16	8.52204e-14	2.73825e-14	1.32704e-29	8.15701e-26	6.16764e-22	1.88743e-25	1.20981e-23
	9.57178e-06	1	0.213021	0.593658	0.00022366	0.00134117	0.000553527	1.92195e-12	3.90235e-10	1.40955e-08	8.06776e-10	7.32858e-08
	9.11295e-08	0.213021	1	0.453139	0.000819907	0.00766668	0.00333057	4.67801e-09	4.62741e-07	9.71434e-06	3.95552e-07	5.83462e-07
	7.01728e-05	0.593658	0.453139	1	1.19505e-05	0.000977895	0.00034728	1.94241e-12	9.22681e-11	5.45611e-09	4.20144e-10	6.34379e-10
	2.31712e-16	0.00022366	0.000819907	1.19505e-05	1	0.618507	0.889959	0.00136122	0.00577535	0.0945867	0.0251859	0.235517
	8.52204e-14	0.00134117	0.00766668	0.000977895	0.618507	1	0.823228	0.000113869	0.00216329	0.0136863	0.00859878	0.0300869
	2.73825e-14	0.000553527	0.00333057	0.00034728	0.889959	0.823228	1	0.00100378	0.00297317	0.0695903	0.0145462	0.0549875
	1.32704e-29	1.92195e-12	4.67801e-09	1.94241e-12	0.00136122	0.000113869	0.00100378	1	0.499585	0.114208	0.406622	0.156136
	8.15701e-26	3.90235e-10	4.62741e-07	9.22681e-11	0.00577535	0.00216329	0.00297317	0.499585	1	0.20518	0.823101	0.333995
	6.16764e-22	1.40955e-08	9.71434e-06	5.45611e-09	0.0945867	0.0136863	0.0695903	0.114208	0.20518	1	0.652665	0.474037
	1.88743e-25	8.06776e-10	3.95552e-07	4.20144e-10	0.0251859	0.00859878	0.0145462	0.406622	0.823101	0.652665	1	0.694504
	1.20981e-23	7.32858e-08	5.83462e-07	6.34379e-10	0.235517	0.0300869	0.0549875	0.156136	0.333995	0.474037	0.694504	1
OFC delay-splitting DI CDF
Day/DI	0.01	0.02	0.03	0.04	0.05	0.06	0.07	0.08	0.09	0.1	0.11	0.12	0.13	0.14	0.15	0.16	0.17	0.18	0.19	0.2	0.21	0.22	0.23	0.24	0.25	0.26	0.27	0.28	0.29	0.3	0.31	0.32	0.33	0.34	0.35	0.36	0.37	0.38	0.39	0.4	0.41	0.42	0.43	0.44	0.45	0.46	0.47	0.48	0.49
1	0.0537634	0.102151	0.123656	0.166667	0.228495	0.282258	0.322581	0.344086	0.36828	0.424731	0.465054	0.481183	0.516129	0.545699	0.58871	0.604839	0.626344	0.650538	0.672043	0.685484	0.698925	0.712366	0.736559	0.758065	0.776882	0.793011	0.798387	0.819892	0.844086	0.844086	0.852151	0.857527	0.86828	0.88172	0.884409	0.889785	0.892473	0.897849	0.900538	0.905914	0.905914	0.908602	0.913978	0.922043	0.924731	0.924731	0.924731	0.930108	0.932796
2	0.0457317	0.0762195	0.118902	0.176829	0.207317	0.228659	0.256098	0.286585	0.307927	0.347561	0.368902	0.402439	0.448171	0.469512	0.490854	0.506098	0.518293	0.533537	0.54878	0.560976	0.582317	0.591463	0.606707	0.625	0.628049	0.637195	0.658537	0.676829	0.682927	0.689024	0.713415	0.722561	0.731707	0.731707	0.743902	0.75	0.753049	0.756098	0.756098	0.756098	0.765244	0.783537	0.792683	0.79878	0.801829	0.807927	0.814024	0.817073	0.820122
3	0.0688623	0.0868263	0.101796	0.125749	0.170659	0.194611	0.209581	0.230539	0.278443	0.305389	0.320359	0.338323	0.350299	0.377246	0.392216	0.401198	0.452096	0.461078	0.482036	0.505988	0.520958	0.550898	0.571856	0.580838	0.598802	0.613772	0.625749	0.631737	0.658683	0.664671	0.667665	0.682635	0.685629	0.697605	0.703593	0.709581	0.718563	0.730539	0.730539	0.748503	0.748503	0.751497	0.760479	0.769461	0.781437	0.787425	0.793413	0.796407	0.799401
4	0.0479798	0.0681818	0.0808081	0.106061	0.179293	0.189394	0.207071	0.217172	0.257576	0.292929	0.310606	0.323232	0.333333	0.366162	0.393939	0.419192	0.441919	0.45202	0.484848	0.525253	0.542929	0.550505	0.558081	0.580808	0.59596	0.616162	0.623737	0.636364	0.64899	0.661616	0.671717	0.681818	0.689394	0.70202	0.714646	0.727273	0.742424	0.75	0.757576	0.762626	0.767677	0.767677	0.770202	0.772727	0.785354	0.790404	0.795455	0.800505	0.805556
5	0.0374065	0.0573566	0.074813	0.0922693	0.154613	0.182045	0.19202	0.201995	0.226933	0.259352	0.279302	0.316708	0.339152	0.354115	0.386534	0.399002	0.416459	0.426434	0.458853	0.481297	0.508728	0.511222	0.538653	0.55611	0.566085	0.578554	0.59601	0.613466	0.625935	0.63591	0.643392	0.658354	0.660848	0.670823	0.67581	0.680798	0.695761	0.698254	0.708229	0.715711	0.723192	0.72818	0.735661	0.753117	0.763092	0.773067	0.775561	0.785536	0.78803
6	0.0488372	0.0627907	0.0651163	0.0930233	0.155814	0.172093	0.190698	0.2	0.246512	0.274419	0.283721	0.290698	0.306977	0.348837	0.374419	0.393023	0.404651	0.425581	0.439535	0.462791	0.47907	0.486047	0.506977	0.537209	0.539535	0.55814	0.57907	0.6	0.609302	0.62093	0.625581	0.634884	0.637209	0.655814	0.669767	0.683721	0.695349	0.702326	0.711628	0.72093	0.730233	0.737209	0.746512	0.753488	0.75814	0.767442	0.774419	0.786047	0.788372
7	0.0537383	0.0654206	0.0771028	0.0957944	0.142523	0.151869	0.163551	0.184579	0.240654	0.266355	0.275701	0.292056	0.313084	0.345794	0.359813	0.369159	0.392523	0.418224	0.429907	0.439252	0.457944	0.469626	0.488318	0.509346	0.523364	0.549065	0.565421	0.584112	0.607477	0.628505	0.635514	0.647196	0.661215	0.675234	0.679907	0.689252	0.698598	0.71028	0.719626	0.728972	0.733645	0.747664	0.75	0.757009	0.764019	0.775701	0.775701	0.78271	0.787383
8	0.0543735	0.0732861	0.0921986	0.108747	0.182033	0.20331	0.22695	0.243499	0.288416	0.297872	0.309693	0.312057	0.330969	0.356974	0.368794	0.371158	0.385343	0.420804	0.437352	0.451537	0.470449	0.49409	0.50591	0.508274	0.515366	0.531915	0.560284	0.576832	0.588652	0.591017	0.612293	0.621749	0.63357	0.643026	0.64539	0.650118	0.654846	0.661939	0.664303	0.676123	0.683215	0.692671	0.695035	0.702128	0.711584	0.718676	0.723404	0.730496	0.732861
9	0.0495495	0.0608108	0.0720721	0.0923423	0.13964	0.177928	0.195946	0.202703	0.240991	0.27027	0.277027	0.292793	0.301802	0.34009	0.364865	0.382883	0.396396	0.425676	0.443694	0.463964	0.47973	0.504505	0.515766	0.542793	0.565315	0.578829	0.603604	0.61036	0.621622	0.630631	0.648649	0.666667	0.668919	0.68018	0.691441	0.695946	0.698198	0.707207	0.716216	0.727477	0.736486	0.738739	0.754505	0.759009	0.765766	0.777027	0.781532	0.792793	0.797297
10	0.0414847	0.0655022	0.0742358	0.115721	0.168122	0.18559	0.200873	0.222707	0.266376	0.292576	0.30131	0.312227	0.353712	0.384279	0.39083	0.406114	0.438865	0.460699	0.475983	0.491266	0.519651	0.528384	0.530568	0.537118	0.552402	0.569869	0.582969	0.58952	0.598253	0.60917	0.628821	0.639738	0.639738	0.652838	0.661572	0.665939	0.672489	0.68559	0.68559	0.700873	0.709607	0.718341	0.727074	0.731441	0.744541	0.757642	0.757642	0.766376	0.777293
11	0.0573248	0.07431	0.089172	0.135881	0.174098	0.197452	0.220807	0.254777	0.276008	0.299363	0.305732	0.329087	0.356688	0.397028	0.41189	0.422505	0.441614	0.462845	0.4862	0.507431	0.507431	0.5138	0.52017	0.524416	0.532909	0.545648	0.566879	0.581741	0.596603	0.605096	0.624204	0.62845	0.632696	0.647558	0.660297	0.673036	0.687898	0.687898	0.696391	0.704883	0.713376	0.719745	0.726115	0.740977	0.747346	0.747346	0.751592	0.760085	0.770701
12	0.0567108	0.0775047	0.100189	0.130435	0.183365	0.194707	0.219282	0.236295	0.255198	0.293006	0.302457	0.311909	0.355388	0.387524	0.402647	0.42344	0.434783	0.459357	0.483932	0.502836	0.517958	0.542533	0.551985	0.567108	0.570888	0.587902	0.601134	0.623819	0.637051	0.642722	0.646503	0.654064	0.665406	0.678639	0.691871	0.701323	0.712665	0.714556	0.722117	0.733459	0.73535	0.748582	0.754253	0.758034	0.759924	0.767486	0.773157	0.776938	0.784499
p value (k-s test)
	1	0.00019586	6.89757e-07	2.83945e-07	5.03395e-09	1.51821e-10	2.69302e-12	2.13134e-12	4.57491e-11	2.15258e-11	4.66523e-12	7.24476e-09
	0.00019586	1	0.0487015	0.0124111	0.0149323	0.00062871	0.00129805	0.00189176	0.000492774	0.0240119	0.0292324	0.017944
	6.89757e-07	0.0487015	1	0.995404	0.593784	0.22931	0.109381	0.0986757	0.5154	0.423547	0.193156	0.973979
	2.83945e-07	0.0124111	0.995404	1	0.58865	0.313426	0.0730594	0.0437951	0.316234	0.181363	0.203488	0.830724
	5.03395e-09	0.0149323	0.593784	0.58865	1	0.870156	0.339049	0.308314	0.798382	0.693284	0.410087	0.662778
	1.51821e-10	0.00062871	0.22931	0.313426	0.870156	1	0.952787	0.332157	0.978286	0.590622	0.435939	0.425056
	2.69302e-12	0.00129805	0.109381	0.0730594	0.339049	0.952787	1	0.266603	0.720839	0.358227	0.183905	0.155025
	2.13134e-12	0.00189176	0.0986757	0.0437951	0.308314	0.332157	0.266603	1	0.279006	0.350816	0.320704	0.157993
	4.57491e-11	0.000492774	0.5154	0.316234	0.798382	0.978286	0.720839	0.279006	1	0.462054	0.293304	0.359073
	2.15258e-11	0.0240119	0.423547	0.181363	0.693284	0.590622	0.358227	0.350816	0.462054	1	0.909562	0.803297
	4.66523e-12	0.0292324	0.193156	0.203488	0.410087	0.435939	0.183905	0.320704	0.293304	0.909562	1	0.637938
	7.24476e-09	0.017944	0.973979	0.830724	0.662778	0.425056	0.155025	0.157993	0.359073	0.803297	0.637938	1
OFC reward-splitting DI CDF
Day/DI	0.01	0.02	0.03	0.04	0.05	0.06	0.07	0.08	0.09	0.1	0.11	0.12	0.13	0.14	0.15	0.16	0.17	0.18	0.19	0.2	0.21	0.22	0.23	0.24	0.25	0.26	0.27	0.28	0.29	0.3	0.31	0.32	0.33	0.34	0.35	0.36	0.37	0.38	0.39	0.4	0.41	0.42	0.43	0.44	0.45	0.46	0.47	0.48	0.49
1	0.0967742	0.129032	0.177419	0.217742	0.295699	0.327957	0.36828	0.408602	0.424731	0.489247	0.52957	0.569892	0.602151	0.629032	0.666667	0.693548	0.731183	0.747312	0.771505	0.787634	0.793011	0.817204	0.844086	0.860215	0.88172	0.895161	0.905914	0.913978	0.916667	0.930108	0.94086	0.946237	0.951613	0.956989	0.97043	0.973118	0.981183	0.983871	0.986559	0.989247	0.991935	0.991935	0.991935	0.991935	0.994624	0.994624	0.997312	0.997312	0.997312
2	0.112805	0.140244	0.170732	0.22561	0.29878	0.332317	0.387195	0.432927	0.457317	0.503049	0.542683	0.582317	0.609756	0.64939	0.679878	0.713415	0.719512	0.746951	0.771341	0.79878	0.814024	0.832317	0.85061	0.871951	0.890244	0.917683	0.920732	0.929878	0.939024	0.95122	0.954268	0.957317	0.963415	0.966463	0.966463	0.966463	0.969512	0.978659	0.981707	0.981707	0.990854	0.990854	0.990854	0.990854	0.990854	0.990854	0.990854	0.990854	0.990854
3	0.134731	0.164671	0.191617	0.236527	0.335329	0.362275	0.398204	0.419162	0.479042	0.538922	0.562874	0.580838	0.610778	0.622754	0.652695	0.670659	0.700599	0.727545	0.745509	0.772455	0.787425	0.790419	0.802395	0.814371	0.832335	0.844311	0.856287	0.871257	0.88024	0.883234	0.89521	0.904192	0.91018	0.916168	0.922156	0.92515	0.934132	0.94012	0.952096	0.95509	0.958084	0.961078	0.961078	0.964072	0.97006	0.97006	0.973054	0.976048	0.982036
4	0.116162	0.156566	0.174242	0.207071	0.338384	0.391414	0.411616	0.444444	0.464646	0.507576	0.522727	0.540404	0.563131	0.611111	0.669192	0.69697	0.712121	0.727273	0.744949	0.772727	0.782828	0.795455	0.810606	0.828283	0.848485	0.871212	0.876263	0.883838	0.893939	0.896465	0.906566	0.911616	0.926768	0.934343	0.934343	0.939394	0.949495	0.954545	0.954545	0.959596	0.964646	0.967172	0.967172	0.972222	0.974747	0.974747	0.977273	0.979798	0.982323
5	0.109726	0.134663	0.144638	0.187032	0.314214	0.361596	0.389027	0.433915	0.508728	0.563591	0.586035	0.610973	0.65586	0.688279	0.720698	0.740648	0.765586	0.78803	0.815461	0.82793	0.845387	0.865337	0.880299	0.895262	0.915212	0.917706	0.930175	0.932668	0.945137	0.945137	0.950125	0.952618	0.952618	0.955112	0.957606	0.957606	0.9601	0.967581	0.967581	0.970075	0.975062	0.975062	0.975062	0.975062	0.98005	0.982544	0.982544	0.985037	0.987531
6	0.146512	0.176744	0.193023	0.244186	0.372093	0.42093	0.446512	0.476744	0.523256	0.581395	0.6	0.616279	0.648837	0.667442	0.690698	0.72093	0.74186	0.75814	0.772093	0.790698	0.804651	0.832558	0.846512	0.855814	0.862791	0.869767	0.87907	0.890698	0.895349	0.902326	0.913953	0.925581	0.932558	0.94186	0.944186	0.946512	0.948837	0.953488	0.955814	0.960465	0.960465	0.962791	0.969767	0.974419	0.976744	0.976744	0.976744	0.981395	0.983721
7	0.149533	0.182243	0.21729	0.280374	0.397196	0.429907	0.462617	0.495327	0.563084	0.623832	0.63785	0.665888	0.698598	0.726636	0.745327	0.764019	0.78972	0.810748	0.831776	0.843458	0.852804	0.857477	0.859813	0.871495	0.885514	0.897196	0.899533	0.906542	0.911215	0.915888	0.915888	0.920561	0.932243	0.943925	0.946262	0.948598	0.955607	0.957944	0.962617	0.964953	0.964953	0.96729	0.969626	0.976636	0.976636	0.976636	0.978972	0.978972	0.983645
8	0.165485	0.189125	0.217494	0.248227	0.378251	0.432624	0.460993	0.496454	0.522459	0.576832	0.598109	0.614657	0.640662	0.673759	0.6974	0.716312	0.730496	0.747045	0.756501	0.777778	0.78487	0.794326	0.810875	0.820331	0.832151	0.843972	0.853428	0.87234	0.886525	0.900709	0.903073	0.907801	0.914894	0.919622	0.919622	0.92435	0.933806	0.940898	0.950355	0.952719	0.957447	0.959811	0.962175	0.964539	0.969267	0.971631	0.976359	0.978723	0.981087
9	0.146396	0.173423	0.211712	0.236486	0.335586	0.391892	0.412162	0.443694	0.486486	0.556306	0.592342	0.612613	0.637387	0.673423	0.709459	0.743243	0.761261	0.779279	0.797297	0.822072	0.842342	0.86036	0.873874	0.882883	0.894144	0.90991	0.912162	0.918919	0.923423	0.925676	0.936937	0.939189	0.941441	0.945946	0.952703	0.959459	0.963964	0.968468	0.972973	0.972973	0.97973	0.981982	0.981982	0.984234	0.986486	0.986486	0.986486	0.990991	0.993243
10	0.170306	0.20524	0.222707	0.290393	0.451965	0.489083	0.50655	0.539301	0.622271	0.650655	0.679039	0.694323	0.716157	0.766376	0.783843	0.792576	0.80786	0.844978	0.853712	0.862445	0.879913	0.89083	0.901747	0.917031	0.927948	0.932314	0.932314	0.943231	0.945415	0.945415	0.949782	0.949782	0.949782	0.954148	0.956332	0.958515	0.960699	0.962882	0.969432	0.969432	0.971616	0.980349	0.980349	0.980349	0.980349	0.980349	0.980349	0.984716	0.984716
11	0.199575	0.227176	0.273885	0.367304	0.450106	0.47983	0.52017	0.571125	0.611465	0.651805	0.670913	0.685775	0.715499	0.7431	0.764331	0.783439	0.802548	0.81104	0.823779	0.842887	0.85138	0.870488	0.876858	0.887473	0.895966	0.906582	0.917197	0.927813	0.927813	0.936306	0.940552	0.946921	0.955414	0.95966	0.95966	0.970276	0.972399	0.974522	0.976645	0.978769	0.978769	0.983015	0.983015	0.987261	0.989384	0.991507	0.993631	0.993631	0.993631
12	0.181474	0.215501	0.238185	0.330813	0.442344	0.468809	0.521739	0.553875	0.595463	0.627599	0.657845	0.669187	0.701323	0.73913	0.763705	0.775047	0.795841	0.816635	0.824197	0.84121	0.862004	0.871456	0.886578	0.903592	0.907372	0.918715	0.930057	0.939509	0.94707	0.954631	0.960302	0.964083	0.969754	0.969754	0.973535	0.977316	0.984877	0.986767	0.988658	0.992439	0.994329	0.994329	0.996219	0.996219	0.996219	0.996219	0.996219	0.996219	0.996219
p value (k-s test)
	1	0.897964	0.240535	0.347962	0.0648765	0.0366005	6.27227e-05	0.014011	0.182422	3.37859e-08	1.56935e-07	1.58698e-06
	0.897964	1	0.277681	0.379204	0.3877	0.0614253	0.00452295	0.0312557	0.321911	2.6554e-05	3.72164e-05	9.43297e-05
	0.240535	0.277681	1	0.751694	0.0996294	0.456199	0.0253999	0.172243	0.154454	0.000250377	0.00011544	0.000738435
	0.347962	0.379204	0.751694	1	0.0184427	0.0621148	0.00041616	0.114303	0.137133	1.96953e-06	4.09986e-06	0.000181547
	0.0648765	0.3877	0.0996294	0.0184427	1	0.248369	0.0241955	0.0939455	0.250508	3.36797e-05	9.50755e-07	6.07975e-05
	0.0366005	0.0614253	0.456199	0.0621148	0.248369	1	0.282741	0.81978	0.633396	0.000807919	0.000684463	0.00207238
	6.27227e-05	0.00452295	0.0253999	0.00041616	0.0241955	0.282741	1	0.147045	0.0390525	0.206453	0.0215368	0.164957
	0.014011	0.0312557	0.172243	0.114303	0.0939455	0.81978	0.147045	1	0.167012	0.00170044	0.000758666	0.0175034
	0.182422	0.321911	0.154454	0.137133	0.250508	0.633396	0.0390525	0.167012	1	2.19262e-05	2.23726e-05	0.000287794
	3.37859e-08	2.6554e-05	0.000250377	1.96953e-06	3.36797e-05	0.000807919	0.206453	0.00170044	2.19262e-05	1	0.0294949	0.361032
	1.56935e-07	3.72164e-05	0.00011544	4.09986e-06	9.50755e-07	0.000684463	0.0215368	0.000758666	2.23726e-05	0.0294949	1	0.405816
	1.58698e-06	9.43297e-05	0.000738435	0.000181547	6.07975e-05	0.00207238	0.164957	0.0175034	0.000287794	0.361032	0.405816	1
Fig. 3g	CA1mean discriminination index
Day	odor-splitting		delay-splitting		reward-splitting
1	0.127145		0.142176		0.151714
2	0.146951		0.155438		0.143294
3	0.179422		0.175478		0.146688
4	0.189108		0.191122		0.159546
5	0.199571		0.206561		0.137412
6	0.20469		0.193437		0.138386
7	0.17827		0.176796		0.13289
8	0.213136		0.219788		0.133169
9	0.215055		0.187756		0.136459
10	0.221747		0.188628		0.131645
11	0.201283		0.175441		0.135156
12	0.247945		0.221966		0.135614
p value (Spearman)	0.000418118		0.106252		0.00299286
Fig. 3h	OFC discriminination index CDF
Day	odor-splitting		delay-splitting		reward-splitting
1	0.116015		0.172883		0.124439
2	0.178396		0.251667		0.121548
3	0.207963		0.283957		0.133387
4	0.189427		0.282611		0.13144
5	0.252129		0.298467		0.116916
6	0.243102		0.301061		0.121618
7	0.254255		0.305395		0.112803
8	0.317081		0.323497		0.125967
9	0.306111		0.296937		0.116238
10	0.286721		0.302137		0.0995185
11	0.295209		0.298137		0.09975
12	0.275846		0.284692		0.0983402
p value (Spearman)	0.000418118		0.0585895		0.00450844
[truncated: 51 more columns]

## Sheet: Fig. 4
Fig. 4a
CA1 1a+/1a- binary decoding accuracy (%)
Day 1
# of neurons	20	40	80	160	320	640	all
mean	63.526	67.968	73.304	80.818	89.672	96.492	97.954
SD	14.2881	13.6277	12.5653	11.1756	7.52474	4.25843	2.84747
mean + 95% CI (label-shuffled)	68.5	67	68.5	69	73.5	74.5	77
Day 3
# of neurons	20	40	80	160	320	640	all
mean	75.07	82.474	89.436	95.232	98.954	99.928	100
SD	12.5462	9.79271	7.87947	5.29322	2.15991	0.558067	0
mean + 95% CI (label-shuffled)	72	71.5	70	71	74	80	85.75
Day 12
# of neurons	20	40	80	160	320	640	all
mean	85.312	91.002	96.836	99.556	99.954	100	100
SD	10.4947	8.2873	4.71652	1.43212	0.419805	0	0
mean + 95% CI (label-shuffled)	73	72	70	71.5	78	85	93.75
OFC 1a+/1a- binary decoding accuracy (%)
Day 1
# of neurons	20	40	80	160	320	all
mean	57.068	60.034	63.172	68.744	74.85	75.844
SD	13.4601	13.529	12.6207	12.4072	10.2974	9.62533
mean + 95% CI (label-shuffled)	67	66	67	68	67	67
Day 3
# of neurons	20	40	80	160	320	all
mean	82.892	90.584	96.596	99.568	99.956	99.999
SD	14.3675	9.48086	5.15499	1.43719	0.427117	0.0223607
mean + 95% CI (label-shuffled)	75	72	72	73	78	77.5
Day 12
# of neurons	20	40	80	160	320	all
mean	90.468	96.15	99.16	99.974	100	100
SD	9.28425	5.66707	2.25401	0.359977	0	0
mean + 95% CI (label-shuffled)	82.5	74	73.5	75.5	85.5	85.75
Fig. 4b
CA1 1b+/1b- binary decoding accuracy (%)
Day 1
# of neurons	20	40	80	160	320	640	all
mean	66.656	72.338	77.752	86.236	93.01	98.132	99.093
SD	12.7511	12.0835	11.1588	8.83087	5.89741	2.72864	1.93477
mean + 95% CI (label-shuffled)	68	71	69.5	69	72	74	76
Day 3
# of neurons	20	40	80	160	320	640	all
mean	76.4	82.106	89.648	95.724	98.888	99.714	100
SD	12.2759	11.7645	7.82038	4.88544	2.22921	1.21291	0
mean + 95% CI (label-shuffled)	72	72.5	69	72	79	81	87
Day 12
# of neurons	20	40	80	160	320	640	all
mean	81.476	88.182	94.456	98.884	99.908	100	100
SD	11.057	9.03572	6.00735	2.49218	0.669651	0	0
mean + 95% CI (label-shuffled)	74.5	71	73	73.5	77	87	92.75
OFC 1b+/1b- binary decoding accuracy (%)
Day 1
# of neurons	20	40	80	160	320	all
mean	77.144	84.436	91.716	96.544	99.068	99.443
SD	13.2859	11.2099	7.56451	4.2085	1.94189	1.4333
mean + 95% CI (label-shuffled)	74	72	72	73	79	76
Day 3
# of neurons	20	40	80	160	320	all
mean	94.072	98.238	99.726	99.982	100	100
SD	6.93968	3.32256	1.22553	0.286076	0	0
mean + 95% CI (label-shuffled)	79.5	78.5	74.5	79.5	81	84
Day 12
# of neurons	20	40	80	160	320	all
mean	93.26	97.83	99.746	100	100	100
SD	7.1805	3.75303	1.21013	0	0	0
mean + 95% CI (label-shuffled)	82	76.5	74.5	75	83.5	87.5
Fig. 4c
CA1 coding similarity
Within odor-splitting vectors
Day	1	2	3	4	5	6	7	8	9	10	11	12
mean	0.476799	0.529866	0.686465	0.695549	0.69151	0.712422	0.665062	0.707209	0.75324	0.746276	0.738246	0.795447
SD	0.03755	0.0368115	0.0192219	0.0195811	0.0175425	0.0159995	0.0195652	0.018601	0.0167414	0.0154075	0.0156914	0.0129806
mean + 95% CI (label-shuffled)	0.143433	0.146668	0.115637	0.121979	0.13465	0.134692	0.112921	0.11971	0.136084	0.119612	0.110424	0.08888
Within delay-splitting vectors
Day	1	2	3	4	5	6	7	8	9	10	11	12
mean	0.51096	0.59356	0.673995	0.737395	0.729784	0.714544	0.685938	0.740066	0.696904	0.726575	0.724432	0.753796
SD	0.0307411	0.0288509	0.0190033	0.0153146	0.014608	0.0143124	0.0151303	0.0150759	0.0159827	0.014968	0.0159812	0.0111041
mean + 95% CI (label-shuffled)	0.117101	0.130276	0.125988	0.113222	0.117718	0.0969936	0.106537	0.106975	0.134165	0.140545	0.124518	0.0991112
Between odor- and delay-splitting vectors
Day	1	2	3	4	5	6	7	8	9	10	11	12
mean	0.0535134	0.127058	0.203677	0.272216	0.270266	0.22633	0.204961	0.252955	0.216401	0.308433	0.267859	0.344315
SD	0.0346785	0.0307159	0.0225563	0.0208408	0.0205123	0.01757	0.0219992	0.0239385	0.0210605	0.0201503	0.0197473	0.0165429
mean + 95% CI (label-shuffled)	0.0675615	0.0723982	0.054085	0.0578632	0.0675288	0.057328	0.0557344	0.0687353	0.0609465	0.0624209	0.0580452	0.0634223
OFC coding similarity
Within odor-splitting vectors
Day	1	2	3	4	5	6	7	8	9	10	11	12
mean	0.308345	0.534495	0.645474	0.633369	0.680647	0.696348	0.738825	0.780407	0.785525	0.773612	0.775586	0.764853
SD	0.0593688	0.0491293	0.0398075	0.0372561	0.0323186	0.0329513	0.0296455	0.0251949	0.0254467	0.0267963	0.026449	0.0235171
mean + 95% CI (label-shuffled)	0.153344	0.166102	0.170121	0.150868	0.132894	0.147684	0.162298	0.135882	0.141783	0.139815	0.143509	0.133639
Within delay-splitting vectors
Day	1	2	3	4	5	6	7	8	9	10	11	12
mean	0.625551	0.75946	0.790479	0.793418	0.802126	0.807187	0.81063	0.820073	0.803268	0.803513	0.799507	0.802322
SD	0.0403591	0.0304379	0.0257992	0.0230152	0.0251198	0.0267073	0.0225231	0.0224371	0.0213953	0.0225635	0.0226164	0.0225594
mean + 95% CI (label-shuffled)	0.150002	0.138072	0.155695	0.130454	0.134472	0.120758	0.107982	0.1373	0.125354	0.116818	0.123924	0.1264
Between odor- and delay-splitting vectors
Day	1	2	3	4	5	6	7	8	9	10	11	12
mean	0.166379	0.318339	0.433074	0.348295	0.451509	0.460399	0.541383	0.552588	0.59575	0.533391	0.517561	0.549449
SD	0.0551332	0.0547587	0.0425359	0.0386972	0.0341729	0.034556	0.0327198	0.0295775	0.0286509	0.0299508	0.0303793	0.0290337
mean + 95% CI (label-shuffled)	0.0971242	0.106722	0.112787	0.100016	0.104657	0.1005	0.129537	0.111207	0.0994413	0.098439	0.0979746	0.102145

## Sheet: Fig. 5
Fig. 5b	model simulation
		Past cue	Current cue	Sequence structure	Expected outcome
parameter bias	α	0.982	0.109	0.109	0.109
	β	0.109	0.982	0.109	0.109
	γ	0.109	0.109	0.982	0.109
	δ	0.109	0.109	0.109	0.982
Fig. 5d	coding similarity simulation
Past cue
1	0.0343231	0.029367	0.0051772
0.0343231	1	0.0253354	7.51961e-05
0.029367	0.0253354	1	0.00825448
0.0051772	7.51961e-05	0.00825448	1
Current cue
1	0.00676613	0.0653049	0.0649234
0.00676613	1	0.0682755	0.0710638
0.0653049	0.0682755	1	0.677897
0.0649234	0.0710638	0.677897	1
Sequence structure
1	0.975828	0.00407044	0.00576698
0.975828	1	0.000921184	0.00178189
0.00407044	0.000921184	1	0.986712
0.00576698	0.00178189	0.986712	1
Expected outcome
1	0.975855	0.969408	0.969716
0.975855	1	0.970347	0.970237
0.969408	0.970347	1	0.987931
0.969716	0.970237	0.987931	1

## Sheet: Fig. 6
Fig. 6a
CA1 overlapping fraction
Day	odor-splitting		delay-splitting
1	0.0174419		0.215633
2	0.0365854		0.1875
3	0.0567164		0.206573
4	0.0780669		0.228916
5	0.0912162		0.171642
6	0.0338983		0.230366
7	0.0684932		0.212042
8	0.0533708		0.209677
9	0.0810811		0.267368
10	0.0894855		0.208247
11	0.0677966		0.251046
12	0.101485		0.24
Fig. 6b
CA1 binary decoding accuracy (%)
Day1
	# of neurons	100	200	300	400	500	600	700	800	900	1000
1a+ vs. 1a-	mean	84.202	90.958	94.804	96.824	98.242	99.016	99.416	99.66	99.768	99.826
	SD	10.6403	8.45359	5.8527	4.27288	3.06631	2.16266	1.66628	1.21794	0.985962	0.858603
	mean + 95% CI (label-shuffled)	68	70.5	73	74	76	78	75.5	78	77	82
1b+ vs. 1b-	mean	93.382	98.188	99.308	99.792	99.876	99.988	99.976	99.99	99.998	100
	SD	6.58809	2.99242	1.88793	0.926527	0.801191	0.154609	0.302667	0.223607	0.0447214	0
	mean + 95% CI (label-shuffled)	72	75.5	77.5	81.5	82.5	84	88	86	87	87.5
2a+ vs. 2a-	mean	57.926	62.504	65.226	66.046	68.418	70.35	72.122	73.014	73.89	75.26
	SD	12.7961	12.7277	12.7935	11.9385	11.6028	11.3255	11.5415	10.5767	10.6657	10.2682
	mean + 95% CI (label-shuffled)	68	66.5	68	67	65	67	68	71	71.5	68
2b+ vs. 2b-	mean	87.258	94.874	97.894	99.226	99.564	99.74	99.876	99.974	99.982	100
	SD	9.11623	5.79044	3.29066	1.90425	1.57952	1.06709	0.780925	0.263558	0.25653	0
	mean + 95% CI (label-shuffled)	71	72.5	77	78	79	79	85	82	84	83.5
Day3
	# of neurons	100	200	300	400	500	600	700	800	900	1000
1a+ vs. 1a-	mean	95.876	99.098	99.886	99.96	99.986	100	100	100	100	100
	SD	5.45859	2.31671	0.676698	0.422797	0.184043	0	0	0	0	0
	mean + 95% CI (label-shuffled)	71	72	76.5	79	81.5	81	83	84	87.5	86
1b+ vs. 1b-	mean	93.446	98.204	99.424	99.74	99.932	99.966	99.976	99.996	99.988	100
	SD	6.47077	2.95293	1.67984	1.11305	0.468845	0.330246	0.315632	0.0894427	0.189546	0
	mean + 95% CI (label-shuffled)	73	75	80	79	82.5	85	85	87	88	91
2a+ vs. 2a-	mean	76.182	83.402	88.432	91.776	93.714	95.432	96.502	97.4	97.89	98.256
	SD	11.3203	9.81841	7.98906	6.93238	6.09348	4.79159	4.23058	3.60416	3.27098	2.87803
	mean + 95% CI (label-shuffled)	68	69	73	72.5	72	75	76	77.5	76	76
2b+ vs. 2b-	mean	94.272	98.566	99.722	99.846	99.954	99.98	99.992	100	100	100
	SD	6.16295	2.61368	1.17451	0.834072	0.429246	0.322192	0.178885	0	0	0
	mean + 95% CI (label-shuffled)	72	75	77.5	79.5	80.5	85	84	90	88	89.5
Day6
	# of neurons	100	200	300	400	500	600	700	800	900	1000
1a+ vs. 1a-	mean	98.342	99.87	99.982	100	100	100	100	100	100	100
	SD	3.25857	0.744452	0.264226	0	0	0	0	0	0	0
	mean + 95% CI (label-shuffled)	72.5	74.5	79	80	83	84.5	84.5	85	88	89
1b+ vs. 1b-	mean	96.798	99.28	99.826	99.906	99.99	99.978	99.996	100	100	100
	SD	4.44981	1.81885	0.881634	0.670868	0.184304	0.348941	0.0631821	0	0	0
	mean + 95% CI (label-shuffled)	73	77.5	82	85	84.5	87.5	86	86.5	90.5	90
2a+ vs. 2a-	mean	86.146	93.39	96.186	98.142	99	99.426	99.622	99.814	99.826	99.912
	SD	10.2924	6.47594	4.97684	2.99195	2.11588	1.63274	1.25948	0.879176	0.906293	0.537432
	mean + 95% CI (label-shuffled)	71	70	74	73	76	80	78	80	79.5	83
2b+ vs. 2b-	mean	95.718	99.014	99.818	99.928	99.988	100	99.984	100	100	100
	SD	5.06812	2.12576	0.900276	0.579212	0.268328	0	0.260537	0	0	0
	mean + 95% CI (label-shuffled)	72	76.5	77.5	83	84	86	88	87	87	89.5
Fig. 6c
CA1 coding similarity
Day 1					Day 3					Day 12
0.609809	0.0749846	0.197889	0.21657		0.754682	0.163121	0.272101	0.249037		0.818198	0.149295	0.184643	0.194402
0.0735248	0.365908	0.0921706	0.0819605		0.165045	0.527689	0.169576	0.192578		0.149274	0.651123	0.17165	0.184926
0.19774	0.0906046	0.715238	0.396454		0.272525	0.168826	0.71789	0.382134		0.18488	0.170362	0.778714	0.419759
0.217685	0.0819291	0.395587	0.63071		0.24864	0.191865	0.384333	0.716106		0.195134	0.18394	0.420666	0.737938
	Day	1	2	3	4	5	6	7	8	9	10	11	12
odor-splitting	mean	0.0735248	0.10402	0.165045	0.181017	0.169202	0.120753	0.142633	0.040607	0.115131	0.103734	0.085805	0.149274
	SD	0.0262091	0.0266926	0.0235549	0.0227449	0.0240271	0.0252224	0.026279	0.0247552	0.0192709	0.0202756	0.0197629	0.0193179
delay-splitting	mean	0.395587	0.374134	0.384333	0.380037	0.3653	0.389558	0.39863	0.439514	0.5057	0.334145	0.398758	0.420666
	SD	0.0197713	0.0204126	0.0187057	0.0217309	0.0204447	0.020867	0.0218012	0.0191816	0.0187912	0.0194369	0.0208193	0.0188223
p value (permutation test)		0.000999001	0.000999001	0.000999001	0.000999001	0.000999001	0.000999001	0.000999001	0.000999001	0.000999001	0.000999001	0.000999001	0.000999001
Fig. 6d
OFC overlapping fraction
Day	odor-splitting		delay-splitting
1	0.368852		0.513889
2	0.445946		0.565217
3	0.473333		0.551282
4	0.548023		0.562842
5	0.503106		0.507937
6	0.527273		0.511111
7	0.598726		0.491329
8	0.526882		0.53202
9	0.477941		0.620155
10	0.49697		0.527638
11	0.502488		0.566327
12	0.463687		0.592233
Fig. 6e
OFC binary decoding accuracy (%)
Day1
	# of neurons	20	50	100	150	200	300
1a+ vs. 1a-	mean	92.708	98.694	99.86	99.998	100	100
	SD	7.76862	3.03096	0.828113	0.0447214	0	0
	mean + 95% CI (label-shuffled)	80	74	72	77	78.5	83
1b+ vs. 1b-	mean	92.006	98.706	99.706	99.976	100	100
	SD	8.1856	2.73176	1.09268	0.315632	0	0
	mean + 95% CI (label-shuffled)	80.5	76.5	74	77	78	85
2a+ vs. 2a-	mean	80.102	91.158	97.192	98.764	99.544	99.952
	SD	12.8194	8.51622	4.53788	2.51972	1.53126	0.44055
	mean + 95% CI (label-shuffled)	74	73	71	73	76	78
2b+ vs. 2b-	mean	94.142	99.156	99.904	99.982	99.998	100
	SD	6.54978	2.00891	0.666087	0.299759	0.0447214	0
	mean + 95% CI (label-shuffled)	84	75	74	77	78	82
Day3
	# of neurons	20	50	100	150	200	300
1a+ vs. 1a-	mean	92.426	98.17	99.79	99.996	100	100
	SD	8.02305	3.42528	1.11552	0.0894427	0	0
	mean + 95% CI (label-shuffled)	81	74	73	76	78	81
1b+ vs. 1b-	mean	92.474	98.564	99.896	99.976	99.996	100
	SD	7.35646	2.8828	0.655777	0.302667	0.0894427	0
	mean + 95% CI (label-shuffled)	79	74.5	74.5	75	79	79
2a+ vs. 2a-	mean	90.458	97.682	99.76	99.934	100	99.996
	SD	9.19703	4.00612	1.13533	0.523634	0	0.0894427
	mean + 95% CI (label-shuffled)	78.5	73	73	75	81	80
2b+ vs. 2b-	mean	93.972	99.016	99.926	100	100	100
	SD	6.90177	2.33466	0.639799	0	0	0
	mean + 95% CI (label-shuffled)	79.5	74	77	77	76.5	80
Day12
	# of neurons	20	50	100	150	200	300
1a+ vs. 1a-	mean	93.672	98.716	99.922	100	100	100
	SD	7.93589	3.05451	0.657861	0	0	0
	mean + 95% CI (label-shuffled)	80	76	73	75	78	82
1b+ vs. 1b-	mean	94.65	99.07	99.934	99.984	100	100
	SD	6.25378	2.38589	0.519793	0.260537	0	0
	mean + 95% CI (label-shuffled)	82	73	73	75	76.5	81
2a+ vs. 2a-	mean	93.018	98.314	99.94	99.998	100	100
	SD	7.46734	3.5974	0.474183	0.0447214	0	0
	mean + 95% CI (label-shuffled)	79.5	75	72	77	77	81.5
2b+ vs. 2b-	mean	94.85	99.212	99.946	99.98	100	100
	SD	6.04554	2.09567	0.48534	0.236033	0	0
	mean + 95% CI (label-shuffled)	81	77	72	76	78	77
Fig. 6f
OFC coding similarity
Day 1					Day 3					Day 12
0.769367	0.601797	0.519568	0.520254		0.766439	0.619895	0.475422	0.485299		0.799256	0.728629	0.515046	0.565378
0.598344	0.634677	0.459461	0.457697		0.620592	0.734122	0.489826	0.520383		0.727333	0.78833	0.553685	0.581174
0.51612	0.46198	0.782264	0.718509		0.477582	0.488789	0.778536	0.713342		0.517546	0.553586	0.811522	0.750126
0.519906	0.45485	0.716034	0.812513		0.486144	0.521795	0.713965	0.795979		0.565601	0.582824	0.750114	0.817221
	Day	1	2	3	4	5	6	7	8	9	10	11	12
odor-splitting	mean	0.598344	0.64076	0.620592	0.716842	0.671691	0.632928	0.734887	0.706007	0.713361	0.726901	0.735458	0.727333
	SD	0.0394046	0.0325809	0.0291509	0.0244311	0.0256438	0.0280261	0.0288275	0.0277412	0.0297991	0.0260814	0.0251427	0.025892
delay-splitting	mean	0.716034	0.724525	0.713965	0.753416	0.742412	0.70939	0.741336	0.745811	0.719628	0.702201	0.737854	0.750114
	SD	0.031436	0.0276409	0.0254472	0.025847	0.0242741	0.0262751	0.0265456	0.0254403	0.0330865	0.0273343	0.0275346	0.0269572
p value (permutation test)		0.000999001	0.000999001	0.000999001	0.000999001	0.000999001	0.000999001	0.00699301	0.000999001	0.015984	0.000999001	0.27972	0.000999001

## Sheet: Fig. 7
Fig. 7a
CA1 coding similarity by model fitting
Day 1					Day 3					Day 12
0.578698	0.0934232	0.147114	0.147146		0.67943	0.170516	0.217416	0.217381		0.747107	0.156559	0.183229	0.183294
0.0934232	0.578698	0.147216	0.147167		0.170516	0.67943	0.217383	0.217363		0.156559	0.747107	0.183072	0.183085
0.147114	0.147216	0.578698	0.384717		0.217416	0.217383	0.67943	0.376715		0.183229	0.183072	0.747107	0.410662
0.147146	0.147167	0.384717	0.578698		0.217381	0.217363	0.376715	0.67943		0.183294	0.183085	0.410662	0.747107
	Day	1	2	3	4	5	6	7	8	9	10	11	12
odor-splitting	mean	0.0934232	0.118236	0.170516	0.18599	0.176303	0.129784	0.154041	0.0861526	0.119542	0.125093	0.110801	0.156559
	SD	0.0391358	0.0396201	0.0263017	0.0271695	0.0290759	0.0279217	0.0325808	0.0511227	0.027329	0.0265662	0.0486402	0.0283462
delay-splitting	mean	0.384717	0.363941	0.376715	0.369124	0.353567	0.384747	0.389344	0.422517	0.500525	0.326155	0.378142	0.410662
	SD	0.037254	0.0356985	0.0234458	0.0325463	0.025534	0.0261238	0.0322917	0.0600776	0.0235063	0.0291682	0.0470054	0.0336181
p value (permutation test)		0.000999001	0.000999001	0.000999001	0.000999001	0.000999001	0.000999001	0.000999001	0.000999001	0.000999001	0.000999001	0.000999001	0.000999001
Fig. 7b
OFC coding similarity by model fitting
Day 1					Day 3					Day 12
0.749125	0.599652	0.491475	0.49146		0.770385	0.622092	0.489107	0.489151		0.802795	0.726593	0.553836	0.553815
0.599652	0.749125	0.491466	0.491487		0.622092	0.770385	0.489178	0.489193		0.726593	0.802795	0.55383	0.553827
0.491475	0.491466	0.749125	0.720766		0.489107	0.489178	0.770385	0.712118		0.553836	0.55383	0.802795	0.751913
0.49146	0.491487	0.720766	0.749125		0.489151	0.489193	0.712118	0.770385		0.553815	0.553827	0.751913	0.802795
	Day	1	2	3	4	5	6	7	8	9	10	11	12
odor-splitting	mean	0.599652	0.644098	0.622092	0.717645	0.672905	0.632704	0.732499	0.705973	0.70865	0.711956	0.73024	0.726593
	SD	0.00876507	0.00859201	0.0139567	0.00629349	0.0129719	0.00934797	0.00317366	0.0213291	0.00582521	0.00461429	0.0046018	0.00551844
delay-splitting	mean	0.720766	0.726153	0.712118	0.753816	0.741782	0.714219	0.74224	0.74975	0.72913	0.718093	0.746095	0.751913
	SD	0.0144982	0.0162461	0.0160159	0.015507	0.0148661	0.0208602	0.0122905	0.0149879	0.0169324	0.0178341	0.0142436	0.0168815
p value (permutation test)		0.000999001	0.000999001	0.000999001	0.000999001	0.000999001	0.000999001	0.000999001	0.000999001	0.000999001	0.000999001	0.000999001	0.000999001
Fig. 7c	MSE
	Day	1	2	3	4	5	6	7	8	9	10	11	12
CA1	mean	0.00646436	0.00445605	0.00349641	0.00188547	0.00359053	0.00448939	0.00275762	0.0033078	0.00196455	0.0020026	0.00194995	0.00142136
	SD	0.00140214	0.00165221	0.00343708	0.000754351	0.000593673	0.000809342	0.000963288	0.00282093	0.00105221	0.00331116	0.00171636	0.00196986
OFC	mean	0.00163608	0.00016344	0.00154204	0.000314307	0.000354499	0.000291316	0.000130264	0.000277284	0.000549061	0.000287239	0.000373927	0.00036831
	SD	0.000128917	0.000111453	0.0122198	9.02703e-05	0.00038379	0.000143541	9.51141e-05	0.000883068	0.000124567	0.00023051	0.000109859	0.000108459
Fig. 7d
Past cue (α)
	Day	1	2	3	4	5	6	7	8	9	10	11	12
CA1	mean	0.290999	0.359351	0.451268	0.475964	0.479564	0.373603	0.415083	0.295345	0.275861	0.46583	0.381558	0.417765
	SD	0.117836	0.120044	0.0719634	0.0904896	0.0834592	0.0805862	0.0946023	0.165399	0.0594053	0.0971512	0.147132	0.0841232
OFC	mean	0.201428	0.274832	0.2595	0.272817	0.182249	0.264111	0.278204	0.246411	0.253333	0.309526	0.228955	0.272811
	SD	0.0811421	0.0682202	0.0779253	0.076667	0.0638121	0.0903786	0.0561531	0.0785778	0.0692757	0.0546444	0.063922	0.0550641
Current cue (β)
	Day	1	2	3	4	5	6	7	8	9	10	11	12
CA1	mean	0.840784	0.783734	0.720395	0.669555	0.677302	0.795868	0.74908	0.841384	0.864116	0.759638	0.793685	0.769239
	SD	0.177648	0.20326	0.141069	0.184039	0.17658	0.138528	0.169541	0.230716	0.0870559	0.158373	0.221636	0.125165
OFC	mean	0.387832	0.28506	0.312662	0.114363	0.235187	0.223932	0.12911	0.200792	0.123277	0.0617065	0.0874951	0.115887
	SD	0.12016	0.0592682	0.1182	0.0709222	0.071479	0.0890693	0.0629777	0.0622594	0.0697593	0.0476942	0.0649267	0.0590503
Sequence structure (γ)
	Day	1	2	3	4	5	6	7	8	9	10	11	12
CA1	mean	0.175365	0.259622	0.175099	0.257522	0.191433	0.122672	0.19456	0.0846035	0.109326	0.0763155	0.154867	0.23313
	SD	0.0771748	0.0844461	0.0709927	0.0551288	0.0670907	0.063096	0.0625144	0.0910661	0.0492615	0.0779173	0.0842692	0.0605423
OFC	mean	0.484941	0.496652	0.516753	0.554801	0.485939	0.463098	0.500966	0.506942	0.528553	0.512167	0.503126	0.49529
	SD	0.0113524	0.00682252	0.0526503	0.00709618	0.0468274	0.0455266	0.00619983	0.0106244	0.0528744	0.011617	0.00786959	0.00818032
Expected outcome (δ)
	Day	1	2	3	4	5	6	7	8	9	10	11	12
CA1	mean	0.353657	0.353004	0.460446	0.461923	0.481365	0.426426	0.431923	0.326391	0.388994	0.392714	0.348128	0.388668
	SD	0.041307	0.049071	0.0703579	0.0287246	0.026595	0.027683	0.0316058	0.0565357	0.0232931	0.0759975	0.0472273	0.0469925
OFC	mean	0.743476	0.767059	0.738362	0.770594	0.81487	0.804711	0.804898	0.794908	0.793009	0.795437	0.823707	0.812585
	SD	0.0122996	0.00588191	0.0102089	0.00493722	0.00789062	0.00943182	0.00447025	0.0058582	0.00761358	0.00295042	0.00384723	0.00419916
Fig. 7e
	α	β	γ	δ
CA1	0.390183	0.772065	0.169543	0.401137
OFC	0.253681	0.189775	0.504102	0.788635
p value (ANOVA) 'brain region' factor	3.50684e-240	0	0	0

## Sheet: Fig. S1
Supplementary Fig. 1a			Lick rate (Hz)
Problem 1
Day1
Time (s)	-5	-4.8	-4.6	-4.4	-4.2	-4	-3.8	-3.6	-3.4	-3.2	-3	-2.8	-2.6	-2.4	-2.2	-2	-1.8	-1.6	-1.4	-1.2	-1	-0.8	-0.6	-0.4	-0.2	0	0.2	0.4	0.6	0.8	1	1.2	1.4	1.6	1.8	2	2.2	2.4	2.6	2.8	3	3.2	3.4	3.6	3.8	4	4.2	4.4	4.6
1a+	0.897436	0.384615	0.128205	0.384615	0.384615	0.25641	0.25641	0.384615	0.384615	0.897436	0.128205	0.128205	0.25641	0.512821	0.384615	0.641026	0.384615	0.25641	0.384615	0.384615	0.512821	0.384615	0.384615	0.769231	0.512821	0.512821	0.641026	0.769231	0.897436	1.15385	1.15385	1.79487	1.41026	1.53846	1.41026	0.897436	0.769231	0.769231	0.512821	0.897436	1.28205	1.41026	0.769231	1.66667	1.28205	2.05128	1.15385	1.15385	1.02564
1a-	0.25	0.5	0.5	0.75	0.125	0.375	0.25	0.125	0.625	0.25	0.5	0.625	0.25	0.125	0.625	0.625	0.5	0.625	0.375	0.25	0.25	0.125	0.125	0.25	0.5	0.5	0.375	0.25	0.125	0.375	0.625	0.625	0.875	0.5	0.875	0.875	0.125	0.125	0.375	0.625	0.25	0.5	0.5	0.625	0.375	0.625	0.5	0.5	0.5
1b+	0.25	0.75	0.375	0.75	0.5	0.625	0.5	0.5	0.875	0.875	0.5	0.125	0.125	0.125	0.625	0.625	0.875	0.375	0.5	0.25	1.125	0.375	0.625	0.375	0.375	0.25	0.25	0.25	0.375	0.75	0.875	0.625	0.125	0.5	0.625	0.125	1.75	1.5	1	1.5	1.5	1.25	1.375	1.375	1.625	1.5	1	2.125	1.375
1b-	0.25	0.125	0.25	0.375	0.375	0.5	0.25	0	0.25	0.375	0.25	0.125	0	0.5	0.625	0.625	0.5	0.875	0.25	0.375	0.5	0.375	0.5	0.5	0.375	0.25	0.25	0.25	0.125	0.5	0.25	0.625	1	0.5	1	1.25	0.25	0.5	0.625	0.25	0.375	0.25	0	0.125	0.25	0.125	0.375	0.875	0.625
Day12
Time (s)	-5	-4.8	-4.6	-4.4	-4.2	-4	-3.8	-3.6	-3.4	-3.2	-3	-2.8	-2.6	-2.4	-2.2	-2	-1.8	-1.6	-1.4	-1.2	-1	-0.8	-0.6	-0.4	-0.2	0	0.2	0.4	0.6	0.8	1	1.2	1.4	1.6	1.8	2	2.2	2.4	2.6	2.8	3	3.2	3.4	3.6	3.8	4	4.2	4.4	4.6
1a+	0	0	0	0	0.125	0.125	0.125	0	0	0	0	0.125	0	0	0	0	0	0	0	0	0	0	0	0.125	0	0	0	0	0	0.125	0	0	0	0	0.125	0.5	0.25	0	0.125	0.25	0.5	0.375	0.375	0.5	0.25	0.5	0.125	0.5	2
1a-	0	0.128205	0	0	0	0	0	0	0	0	0	0	0	0	0	0.128205	0	0	0	0	0.128205	0	0	0	0	0	0	0	0	0.128205	0	0	0	0	0	0	0.128205	0	0	0	0	0	0.128205	0	0	0	0	0	0.25641
1b+	0	0.125	0	0	0.125	0	0	0	0.125	0.125	0.125	0	0	0.125	0	0	0	0	0	0	0	0	0.125	0	0	0	0	0	0.125	0.5	0.25	0.25	0.125	0.25	0.25	0.25	0.625	0.375	0.625	0.625	0.875	1	0.875	1.375	1.75	1.75	2	1.625	2.5
1b-	0	0	0.125	0	0	0	0	0	0	0	0	0	0	0	0	0	0	0	0	0	0	0	0	0	0	0	0	0	0	0	0	0	0	0	0.125	0.125	0	0	0	0.125	0	0	0	0	0	0	0	0.125	0
Problem 2
Day1
Time (s)	-5	-4.8	-4.6	-4.4	-4.2	-4	-3.8	-3.6	-3.4	-3.2	-3	-2.8	-2.6	-2.4	-2.2	-2	-1.8	-1.6	-1.4	-1.2	-1	-0.8	-0.6	-0.4	-0.2	0	0.2	0.4	0.6	0.8	1	1.2	1.4	1.6	1.8	2	2.2	2.4	2.6	2.8	3	3.2	3.4	3.6	3.8	4	4.2	4.4	4.6
1a+	0	0.125	0	0	0	0	0.125	0	0	0.25	0	0	0.125	0.125	0	0.125	0	0.375	0.25	0	0.125	0	0	0.25	0	0.125	0	0.125	0.125	0.375	0.375	0.625	0.375	0.875	1	0.5	1.375	1.25	0.625	1	0.625	0.75	0.25	1.125	0.75	0.625	0.375	1	1.75
1a-	0	0	0.125	0.125	0	0	0	0	0.125	0	0	0	0.125	0.125	0.125	0.125	0.125	0.125	0.125	0	0	0	0.125	0	0	0	0	0	0	0	0	0.5	0.25	0.25	0.5	0.375	0.375	0.5	0.75	0.75	0.625	0.875	0.375	0.625	0.5	0.375	0.25	1.125	1.5
1b+	0.125	0	0	0	0.25	0.25	0.125	0	0.125	0.25	0	0	0	0	0.125	0	0	0	0	0.125	0.125	0.25	0.375	0.375	0.125	0.125	0	0.125	0.5	1.125	0.625	1.125	1.5	1.5	1.5	1.75	2.625	1.375	1.625	1.75	2.25	2.125	1.75	1.5	1.875	2	1.375	1.625	1.625
1b-	0	0.125	0	0.125	0.375	0.125	0.125	0.125	0.125	0.125	0.375	0.25	0.125	0.25	0	0.125	0	0.125	0	0	0.125	0	0	0	0	0	0	0	0	0	0	0.25	0.125	0.125	0.125	0	0	0	0.25	0.125	0.375	0.375	0.375	0.125	0.25	0	0	0.125	0.25
Day3
Time (s)	-5	-4.8	-4.6	-4.4	-4.2	-4	-3.8	-3.6	-3.4	-3.2	-3	-2.8	-2.6	-2.4	-2.2	-2	-1.8	-1.6	-1.4	-1.2	-1	-0.8	-0.6	-0.4	-0.2	0	0.2	0.4	0.6	0.8	1	1.2	1.4	1.6	1.8	2	2.2	2.4	2.6	2.8	3	3.2	3.4	3.6	3.8	4	4.2	4.4	4.6
1a+	0	0	0	0	0	0	0.125	0	0	0.125	0	0	0	0	0	0.125	0	0	0	0	0	0	0	0	0	0	0	0	0	0	0.125	0	0	0.125	0	0	0.125	0.125	0.125	0.125	0.25	0	0.25	0	0	0	0.125	0	0
1a-	0.125	0	0.25	0	0	0	0	0	0.125	0	0.375	0.125	0	0.125	0.125	0	0	0	0	0.125	0.125	0.25	0	0	0.125	0	0.125	0.125	0	0	0.25	0	0	0	0	0	0	0	0	0	0.125	0.125	0	0	0.125	0	0	0	0
1b+	0.25	0.125	0.125	0.125	0	0.125	0	0.125	0	0	0	0.125	0.125	0.125	0	0.125	0.125	0.125	0	0.125	0.125	0.125	0	0	0	0	0	0	0	0.5	0.25	0	0	0.125	0.25	0.25	0.125	0.375	0.25	0.375	0.375	0.375	0.25	0.25	0.375	0.375	0.625	0.75	0.625
1b-	0.125	0.125	0.375	0.125	0.25	0.125	0	0	0	0	0.125	0.25	0	0	0.125	0.125	0.125	0.125	0.375	0.25	0.25	0.125	0.25	0	0.125	0	0	0	0	0.125	0	0.125	0	0	0	0	0	0	0	0	0	0	0	0	0	0	0	0.125	0
Problem 1 & 2
Day1
Time (s)	-5	-4.8	-4.6	-4.4	-4.2	-4	-3.8	-3.6	-3.4	-3.2	-3	-2.8	-2.6	-2.4	-2.2	-2	-1.8	-1.6	-1.4	-1.2	-1	-0.8	-0.6	-0.4	-0.2	0	0.2	0.4	0.6	0.8	1	1.2	1.4	1.6	1.8	2	2.2	2.4	2.6	2.8	3	3.2	3.4	3.6	3.8	4	4.2	4.4	4.6
1a+	0	0	0	0.217391	0	0	0	0	0	0	0	0	0	0	0	0	0	0	0	0	0	0	0.217391	0	0	0	0	0	0.217391	0	0.217391	0	0	0	0	0	0.217391	0.217391	0	0.217391	0.217391	0	0.217391	0.434783	0.434783	0	0	0.217391	0
1a-	0	0	0	0.238095	0	0	0	0	0	0.238095	0	0	0	0	0	0	0	0	0	0.238095	0	0	0	0	0	0	0	0	0	0	0	0.238095	0	0	0	0	0	0	0	0	0	0	0	0	0	0	0	0	0
1b+	0	0	0	0	0	0	0	0	0	0	0	0	0	0	0	0	0	0	0	0	0	0	0	0	0	0	0	0	0	0	0	0	0	0	0	0	0	0.217391	0	0.217391	0.434783	0.434783	0.217391	1.08696	0.652174	1.08696	0.869565	0.869565	1.08696
1b-	0	0	0	0	0	0	0	0	0	0	0.217391	0	0	0.217391	0.217391	0.217391	0	0	0	0	0	0	0	0	0	0	0	0	0	0	0	0	0	0	0	0	0	0	0	0	0	0	0	0	0	0	0	0	0
2a+	0	0	0	0	0	0	0	0	0	0	0.227273	0	0	0	0	0	0	0	0	0	0	0	0	0	0	0	0	0.227273	0	0	0	0	0	0	0.227273	0	0	0	0	0	0.227273	0	0	0	0	0	0	0	0
2a-	0	0	0	0	0	0	0	0	0	0	0	0	0	0	0	0	0	0	0	0	0	0	0	0	0	0.217391	0	0	0	0	0	0.217391	0	0.434783	0	0	0.217391	0	0.217391	0	0	0	0	0	0	0	0	0	0
2b+	0	0	0	0	0	0	0	0	0	0	0	0	0	0	0	0	0	0.217391	0	0	0	0	0	0	0.217391	0	0	0	0.217391	0	0	0	0	0	0	0.217391	0	0.652174	0.217391	0.217391	0.217391	0.652174	0.652174	1.08696	0.652174	1.08696	1.08696	1.08696	0.869565
2b-	0	0	0	0	0	0	0	0	0	0	0	0	0	0	0	0	0	0	0	0	0	0	0	0	0	0	0	0	0	0	0	0	0	0	0	0	0	0	0	0	0	0	0	0.208333	0	0	0.208333	0	0
Day12
Time (s)	-5	-4.8	-4.6	-4.4	-4.2	-4	-3.8	-3.6	-3.4	-3.2	-3	-2.8	-2.6	-2.4	-2.2	-2	-1.8	-1.6	-1.4	-1.2	-1	-0.8	-0.6	-0.4	-0.2	0	0.2	0.4	0.6	0.8	1	1.2	1.4	1.6	1.8	2	2.2	2.4	2.6	2.8	3	3.2	3.4	3.6	3.8	4	4.2	4.4	4.6
1a+	0	0	0	0	0	0	0	0	0	0	0	0	0	0	0	0	0	0	0	0	0	0	0	0	0	0	0	0	0	0	0	0	0	0	0	0.238095	0.238095	0	0.238095	0.238095	0	0	0.238095	0.238095	0	0	0	0	0
1a-	0.263158	0	0	0	0	0	0.263158	0	0	0	0.263158	0	0	0.263158	0	0	0	0	0	0	0.263158	0	0	0	0	0	0	0	0	0	0	0	0	0	0	0	0	0	0	0	0	0	0	0	0	0	0	0	0
1b+	0	0	0	0	0	0	0	0	0	0	0	0	0	0	0	0	0	0	0	0	0	0	0	0	0	0	0	0	0	0	0	0	0	0	0	0	0	0	0	0	0	0	0	0	0.217391	0.217391	0	0.434783	0.217391
1b-	0	0	0	0	0	0	0	0	0	0	0	0	0	0	0	0	0	0	0	0	0	0	0	0	0	0	0	0	0	0	0	0	0	0	0	0	0	0	0	0	0	0	0	0	0	0	0	0	0
2a+	0	0	0	0	0	0	0	0	0	0	0	0	0	0	0	0	0	0	0	0	0	0	0	0	0	0	0	0	0	0	0	0	0	0	0	0	0	0	0	0	0	0	0	0	0	0	0	0.238095	0.47619
2a-	0	0	0	0	0	0	0	0	0	0	0	0	0	0	0	0	0	0	0	0	0	0	0	0	0	0	0	0	0	0	0	0	0	0	0	0	0	0	0	0	0	0	0	0	0	0	0	0	0
2b+	0	0	0	0	0	0	0	0	0	0	0	0	0	0	0	0	0	0	0	0	0	0	0	0	0	0	0	0	0	0	0	0	0	0	0	0.227273	0	0	0	0	0	0	0.227273	0.227273	0.681818	0.681818	1.13636	1.13636	0.454545
2b-	0	0	0	0.217391	0	0	0.217391	0.217391	0.217391	0.217391	0	0.217391	0.217391	0	0	0.217391	0.217391	0.217391	0	0.217391	0	0	0	0	0.217391	0	0	0	0	0	0	0	0	0	0	0	0	0	0	0	0	0	0	0	0	0	0	0	0
Supplementary Fig. 1b			CA1 performance index, Day 1
	Mouse #1	Mouse #2	Mouse #4	Mouse #5	Mouse #7
1a+ vs. 1a-	0.179012	0.344444	0.0582524	0.365726	0.17757
1b+ vs. 1b-	-0.0317003	-0.105263	-0.0591017	0.12844	-0.0434783
Supplementary Fig. 1c			OFC performance index, Day 1
	Mouse 8	Mouse 9	Mouse 10	Mouse 11
1a+ vs. 1a-	0.428571	0.655172	-0.0153846	0.761006
1b+ vs. 1b-	0.0909091	0.0896552	0.907692	1
Supplementary Fig. 1d			CA1&OFC performance index, Day 1
	Mouse #1	Mouse #2	Mouse #4	Mouse #5	Mouse #7	Mouse 8	Mouse 9	Mouse 10	Mouse 11
1a+ vs. 1a-	0.179012	0.344444	0.0582524	0.365726	0.17757	0.428571	0.655172	-0.0153846	0.761006
1b+ vs. 1b-	-0.0317003	-0.105263	-0.0591017	0.12844	-0.0434783	0.0909091	0.0896552	0.907692	1
[truncated: 51 more columns]

## Sheet: Fig. S3
Supplementary Fig. 3a
Day	1	2	3	4	5	6	7	8	9	10	11	12
task-activated neurons	62.8125	63.9496	69.4517	74.1379	77.8208	75.6424	77.2338	80.9412	84.4667	85.7052	83.0933	86.1111
Supplementary Fig. 3b
1a+
Day/Time (s)	-5	-4	-3	-2	-1	0	1	2	3	4	5	6	7	8	9	10	11	12	13	14
1	5.3125	4.60938	2.8125	1.09375	1.32812	11.0938	14.6094	9.45312	9.375	13.3594	14.8438	9.84375	12.0312	8.67188	6.875	7.57812	7.26562	7.65625	8.67188	8.04688
2	4.78992	5.12605	2.01681	1.0084	1.59664	9.66387	12.605	8.57143	8.48739	9.15966	14.4538	10.1681	11.8487	10.6723	6.80672	5.71429	5.04202	4.95798	4.95798	5.29412
3	5.74413	5.41775	1.82768	1.69713	1.30548	9.79112	13.6423	8.94256	8.81201	11.2272	16.3838	12.6632	13.9687	13.2507	8.48564	7.70235	7.3107	9.39948	9.26893	6.33159
4	6.16711	6.43236	1.72414	0.530504	1.45889	10.5438	12.7321	10.0796	10.0796	13.8594	18.8329	16.1141	16.1141	13.2626	12.7984	9.88064	9.35013	8.48806	8.1565	8.35544
5	4.44874	4.83559	2.51451	1.35397	1.35397	12.3791	12.0567	7.60799	8.89749	14.5712	17.666	13.0883	13.7331	12.2502	9.80013	8.57511	7.28562	7.67247	8.31721	7.80142
6	6.10278	5.78158	1.92719	1.87366	1.606	11.242	14.454	11.4561	11.5096	16.06	24.0899	19.1113	17.0771	15.6317	13.0086	10.9743	9.31478	8.40471	8.13704	8.29764
7	6.36475	5.69155	1.77479	1.46879	1.40759	10.4039	13.8311	9.73072	8.26193	12.3011	18.1151	15.9731	15.2387	12.1787	10.1591	9.66952	8.93513	6.73195	7.09914	5.93635
8	5.2549	5.56863	1.80392	2.19608	2.43137	14.9804	19.9216	16.1569	14.6667	17.8824	26.5098	25.2549	21.5686	15.3725	11.2941	11.2941	9.72549	8.31373	8.78431	7.52941
9	8.06667	6.66667	2	1.86667	2.46667	15.2667	21	15	12.6667	19.6667	29.7333	24.5333	21.4	16.5333	13.6667	13.2	13.1333	9.06667	8.4	8.66667
10	6.19861	7.27388	2.34029	2.9728	1.89753	16.888	24.4782	16.129	14.7375	19.7343	29.2853	24.8577	17.9001	14.1682	12.1442	12.081	10.8792	9.17141	8.91841	6.83112
11	6.70006	6.07389	3.63181	2.44208	1.8159	15.1534	22.1666	15.0908	14.5899	18.9105	23.5441	20.6637	20.1628	17.7833	13.5254	11.3338	9.76832	9.32999	8.6412	8.32812
12	6.59041	7.08061	2.61438	2.28758	3.37691	20.5338	24.5098	16.2309	13.5621	24.9455	29.3028	27.3965	24.6732	17.2658	13.8889	15.5773	13.2353	11.8192	11.0566	8.7146
1a-
Day/Time (s)	-5	-4	-3	-2	-1	0	1	2	3	4	5	6	7	8	9	10	11	12	13	14
1	3.67188	4.14062	1.32812	2.34375	1.71875	12.3438	18.5938	10.0781	9.0625	13.5156	15.5469	11.0156	10.1562	8.51562	6.95312	6.71875	6.64062	4.92188	4.375	4.76562
2	5.63025	5.12605	1.76471	1.17647	2.18487	10.6723	14.8739	9.7479	9.91597	9.91597	14.2857	12.9412	11.5126	9.15966	8.7395	8.23529	6.05042	7.05882	4.87395	4.87395
3	4.63446	4.30809	1.17493	1.30548	1.50131	9.07311	13.4465	10.0522	8.94256	11.7493	12.9896	10.705	8.09399	7.37598	8.22454	5.93995	5.74413	6.52742	5.35248	5.09138
4	3.44828	4.31034	1.59151	1.12732	1.45889	13.9257	13.7268	9.88064	10.0796	11.87	15.6499	9.28382	7.42706	7.75862	5.90186	5.1061	5.96817	4.37666	4.97347	5.23873
5	5.02901	6.38298	1.80529	1.74081	1.86976	17.4081	17.6015	13.1528	12.1857	15.216	17.9884	12.766	9.99355	8.18827	7.99484	7.15667	6.96325	5.67376	7.28562	6.44745
6	6.85225	5.99572	1.92719	1.7666	2.14133	14.0257	17.8266	11.8308	12.5803	14.7752	20.7173	13.3833	8.77944	7.49465	6.42398	7.49465	7.76231	6.42398	6.58458	6.15632
7	5.99755	6.48715	1.40759	2.08078	2.93758	13.4027	19.4002	13.7087	12.6071	10.8935	17.0135	12.0563	10.0979	10.5263	8.75153	7.83354	7.40514	8.32313	5.44676	6.36475
8	6.98039	5.56863	2.03922	2.7451	2.27451	15.5294	21.1765	15.7647	13.8824	13.6471	20.1569	13.5686	13.1765	12.0784	9.01961	6.82353	6.82353	6.58824	7.29412	6.7451
9	6.4	6.53333	2.33333	3.06667	2.6	17.2	19.2	15.3333	13.6667	12.5333	18.5333	12.6	11.2667	9.86667	7.6	7.2	6.86667	7.86667	8.6	7.93333
10	5.62935	7.27388	2.15054	1.77103	2.65655	15.0538	19.0386	13.4725	12.84	12.587	20.0506	14.6743	10.9424	10.8792	10.6262	7.46363	7.77989	5.9456	6.95762	5.9456
11	5.19724	6.01127	2.37946	1.94114	2.56731	13.6506	20.2254	12.3356	12.774	13.7758	19.3488	12.0852	10.144	10.2066	9.32999	7.88979	7.51409	6.51221	7.07577	5.13463
12	6.42702	6.80828	3.8671	2.39651	3.21351	20.5338	21.732	14.3791	13.5076	15.7952	17.7015	12.6906	9.47712	9.85839	8.00654	5.39216	7.40741	7.13508	6.37255	7.29847
1b+
Day/Time (s)	-5	-4	-3	-2	-1	0	1	2	3	4	5	6	7	8	9	10	11	12	13	14
1	2.89062	3.04688	1.48438	1.25	1.01562	8.51562	13.0469	10.0781	8.35938	6.25	4.92188	4.60938	9.29688	7.8125	5.23438	4.45312	3.4375	6.09375	6.25	5.23438
2	4.28571	4.36975	0.840336	1.68067	2.01681	8.31933	12.1849	9.57983	7.89916	8.57143	6.80672	7.31092	9.15966	9.15966	6.30252	4.45378	4.95798	6.05042	4.87395	5.54622
3	4.96084	4.37337	1.43603	1.56658	1.56658	9.72585	13.577	11.0313	11.0313	10.1828	10.0522	9.20366	11.8799	10.6397	6.78851	6.46214	6.46214	7.11488	6.33159	6.26632
4	4.44297	3.97878	1.19363	2.65252	1.45889	8.687	12.069	10.2785	9.54907	10.4111	10.0133	9.74801	13.3289	10.0133	8.95225	7.55968	6.29973	6.03448	5.30504	6.76393
5	5.35139	4.57769	1.09607	1.99871	1.54739	14.5712	17.4081	12.637	14.6357	13.4107	14.9581	13.0883	15.0226	12.1857	8.63959	7.54352	8.57511	8.31721	7.80142	7.22115
6	4.01499	5.08565	0.910064	1.65953	2.30193	12.2591	17.3983	13.9186	11.9379	14.3469	13.9186	13.5439	11.9914	11.9379	9.31478	7.76231	8.51178	7.33405	6.31692	5.83512
7	5.56916	5.44676	2.14198	0.917993	1.46879	9.97552	15.9731	12.8519	13.4639	13.0355	12.1787	10.7099	11.1995	9.97552	7.71114	8.01714	6.97674	7.40514	7.58874	4.40636
8	6.35294	4.94118	1.80392	2.03922	2.11765	13.8039	18.4314	15.7647	16.3137	17.0196	16.2353	13.8039	12.4706	10.1176	8.62745	10.1176	7.84314	7.52941	7.45098	5.80392
9	7.86667	6.66667	2.4	2.93333	2.4	16.0667	23.0667	19.6	18.2	16.9333	18.4	17.4667	18	15.6	12.0667	13.6	14	10.2667	8.93333	8.4
10	6.83112	5.9456	2.15054	1.96078	2.15054	13.7887	23.2764	18.9753	17.9633	17.2043	17.141	15.7495	13.2195	11.828	11.7015	9.67742	9.80392	7.40038	8.6654	7.90639
11	6.13651	5.7608	2.37946	1.75329	1.8159	16.5936	22.4796	19.4114	16.7815	16.1553	13.0244	12.8992	15.2786	12.774	11.0207	10.144	9.45523	9.51785	8.39073	7.95241
12	6.26362	5.88235	2.61438	2.17865	2.01525	17.756	23.6928	14.488	16.4488	17.5926	18.1917	19.281	19.9891	15.8497	10.9477	11.7647	13.4532	9.80392	10.512	8.76906
1b-
Day/Time (s)	-5	-4	-3	-2	-1	0	1	2	3	4	5	6	7	8	9	10	11	12	13	14
1	3.98438	3.4375	1.71875	0.78125	1.09375	7.65625	10.9375	7.65625	7.1875	6.71875	5.3125	5.78125	5	5.23438	4.375	3.35938	3.51562	3.82812	3.4375	4.53125
2	3.44538	4.20168	1.42857	0.92437	0.504202	7.98319	11.1765	5.63025	5.79832	5.37815	4.20168	4.11765	2.43697	3.69748	3.36134	2.68908	4.03361	2.68908	2.94118	3.61345
3	4.56919	2.87206	1.24021	1.50131	0.979112	8.28982	10.9008	9.26893	7.50653	7.8329	6.33159	5.35248	5.93995	3.59008	3.59008	5.15666	4.96084	4.56919	5.09138	2.54569
4	4.70822	4.17772	1.32626	0.928382	0.862069	9.94695	12.5332	8.88594	9.28382	7.95756	6.89655	4.44297	5.57029	5.17241	4.17772	4.37666	4.5756	4.50928	3.38196	3.31565
5	4.0619	3.73952	2.25661	1.61186	1.09607	12.3791	13.0883	8.38169	7.86589	5.22244	5.22244	5.73823	4.38427	3.22373	3.48162	2.64346	4.0619	3.73952	4.25532	3.99742
6	3.96146	3.26552	1.07066	1.87366	1.71306	9.42184	15.0964	9.47537	10.0107	7.65525	7.17345	5.35332	4.71092	4.87152	5.29979	4.33619	4.44325	4.92505	4.65739	4.97859
7	6.11995	4.16157	2.87638	1.77479	1.65239	10.4651	15.3611	10.3427	11.1383	8.01714	7.28274	5.81395	6.36475	5.81395	4.89596	4.95716	5.56916	4.95716	5.81395	5.38556
8	4.94118	5.41176	2.19608	1.88235	2.43137	15.1373	20.8627	11.6078	11.5294	10.6667	8.54902	7.37255	6.03922	7.13725	5.33333	6.03922	5.4902	5.2549	6.7451	5.41176
9	8	8.53333	2	3	2.4	15.9333	22.6667	15.0667	14.2	13.5333	10.4667	8.13333	7.73333	8.13333	7.06667	6.53333	6.13333	6.4	7.93333	8.26667
10	7.46363	6.83112	1.51803	2.15054	2.78305	15.37	23.5294	15.2435	14.0417	10.4997	9.42441	8.6654	8.34915	6.19861	6.07211	7.40038	7.96964	7.02087	7.21063	6.26186
11	6.01127	6.26174	1.87852	1.94114	1.62805	13.7758	22.0413	11.8973	11.8347	10.5197	8.57858	7.201	6.95053	6.63745	5.88604	6.19912	6.19912	5.44771	6.70006	5.19724
12	7.08061	6.53595	2.45098	3.10458	2.83224	19.6623	22.8758	15.5773	13.0174	10.4031	8.3878	7.24401	7.62527	7.51634	8.76906	7.40741	7.46187	5.33769	6.53595	7.13508
Supplementary Fig. 3c
1a+					1a-					1b+					1b-
Day/Time (s)	4~5	5~6	6~7		Day/Time (s)	4~5	5~6	6~7		Day/Time (s)	4~5	5~6	6~7		Day/Time (s)	4~5	5~6	6~7
1	13.3594	14.8438	9.84375		1	13.5156	15.5469	11.0156		1	6.25	4.92188	4.60938		1	6.71875	5.3125	5.78125
2	9.15966	14.4538	10.1681		2	9.91597	14.2857	12.9412		2	8.57143	6.80672	7.31092		2	5.37815	4.20168	4.11765
3	11.2272	16.3838	12.6632		3	11.7493	12.9896	10.705		3	10.1828	10.0522	9.20366		3	7.8329	6.33159	5.35248
4	13.8594	18.8329	16.1141		4	11.87	15.6499	9.28382		4	10.4111	10.0133	9.74801		4	7.95756	6.89655	4.44297
5	14.5712	17.666	13.0883		5	15.216	17.9884	12.766		5	13.4107	14.9581	13.0883		5	5.22244	5.22244	5.73823
6	16.06	24.0899	19.1113		6	14.7752	20.7173	13.3833		6	14.3469	13.9186	13.5439		6	7.65525	7.17345	5.35332
7	12.3011	18.1151	15.9731		7	10.8935	17.0135	12.0563		7	13.0355	12.1787	10.7099		7	8.01714	7.28274	5.81395
8	17.8824	26.5098	25.2549		8	13.6471	20.1569	13.5686		8	17.0196	16.2353	13.8039		8	10.6667	8.54902	7.37255
9	19.6667	29.7333	24.5333		9	12.5333	18.5333	12.6		9	16.9333	18.4	17.4667		9	13.5333	10.4667	8.13333
10	19.7343	29.2853	24.8577		10	12.587	20.0506	14.6743		10	17.2043	17.141	15.7495		10	10.4997	9.42441	8.6654
11	18.9105	23.5441	20.6637		11	13.7758	19.3488	12.0852		11	16.1553	13.0244	12.8992		11	10.5197	8.57858	7.201
12	24.9455	29.3028	27.3965		12	15.7952	17.7015	12.6906		12	17.5926	18.1917	19.281		12	10.4031	8.3878	7.24401
Supplementary Fig. 3d
Day	1	2	3	4	5	6	7	8	9	10	11	12
task-activated neurons	72.8495	74.3902	79.0419	84.8485	84.2893	84.8837	85.514	86.9976	87.6126	86.2445	88.535	86.0113
Supplementary Fig. 3e
1a+
Day/Time (s)	-5	-4	-3	-2	-1	0	1	2	3	4	5	6	7	8	9	10	11	12	13	14
1	3.76344	4.30108	0.806452	1.07527	0.806452	6.45161	8.33333	7.25806	5.91398	7.52688	8.33333	6.72043	17.2043	16.3978	12.9032	8.06452	6.1828	4.30108	4.56989	3.76344
2	3.04878	3.65854	1.21951	2.13415	0.914634	8.53659	12.1951	12.5	10.061	12.1951	17.378	17.0732	16.4634	13.7195	8.84146	7.92683	7.62195	6.09756	5.18293	6.70732
3	2.39521	2.99401	1.49701	0.898204	0.598802	11.6766	10.7784	11.0778	8.98204	13.1737	22.7545	23.0539	18.5629	19.1617	11.0778	10.479	7.48503	5.68862	5.98802	5.38922
4	3.78788	3.53535	0.757576	1.51515	1.0101	15.404	16.4141	12.1212	11.3636	16.6667	27.0202	25.5051	26.2626	20.9596	19.1919	14.899	12.8788	8.58586	7.57576	8.08081
5	5.73566	3.49127	1.49626	1.49626	0.997506	12.7182	14.4638	12.7182	12.9676	14.9626	22.9426	26.1845	22.6933	21.6958	15.212	9.47631	9.47631	8.22943	5.48628	6.73317
6	3.02326	3.25581	1.39535	1.62791	1.16279	16.9767	17.6744	13.7209	10.2326	19.3023	25.1163	24.4186	24.4186	19.7674	13.9535	10.4651	7.44186	6.27907	4.65116	6.04651
7	5.14019	4.90654	1.16822	1.86916	1.16822	22.8972	23.5981	21.028	19.6262	25.7009	29.2056	33.6449	32.0093	27.1028	19.3925	15.6542	12.6168	11.215	13.3178	9.34579
8	2.60047	3.07329	2.36407	1.18203	1.65485	15.13	23.6407	21.513	22.4586	25.7683	30.0236	29.5508	31.6785	26.9504	24.5863	17.4941	14.4208	12.5296	9.92908	8.27423
9	5.18018	5.40541	0.900901	2.47748	0.900901	19.1441	24.0991	23.1982	22.5225	28.6036	36.2613	35.5856	36.7117	28.3784	22.2973	16.4414	16.2162	13.2883	12.3874	13.0631
10	6.55022	6.76856	2.83843	1.74672	0.873362	23.1441	24.0175	21.3974	20.524	26.2009	31.0044	33.4061	32.7511	32.5328	25.9825	19.6507	17.2489	13.5371	12.2271	13.5371
11	3.18471	4.24628	1.69851	2.12314	2.12314	26.7516	27.1762	26.327	24.8408	26.1146	33.3333	35.4565	35.4565	32.4841	28.0255	23.1423	20.8068	17.4098	16.7728	13.3758
12	4.7259	5.10397	2.26843	1.13422	1.89036	25.3308	27.7883	25.3308	20.794	28.1664	31.758	35.9168	35.7278	33.0813	26.465	24.0076	19.2817	15.1229	13.2325	12.4764
1a-
Day/Time (s)	-5	-4	-3	-2	-1	0	1	2	3	4	5	6	7	8	9	10	11	12	13	14
1	4.56989	4.83871	1.88172	0.537634	1.34409	6.1828	5.64516	4.83871	3.76344	5.37634	6.72043	6.98925	4.83871	3.76344	4.56989	5.10753	5.10753	6.1828	7.7957	5.37634
2	4.87805	3.96341	1.21951	1.82927	1.52439	10.061	8.23171	5.4878	4.57317	5.4878	13.7195	15.8537	12.5	10.9756	7.31707	6.09756	5.79268	5.79268	4.57317	5.79268
3	2.69461	2.99401	1.79641	1.1976	0.898204	9.88024	11.6766	7.48503	7.78443	8.98204	11.6766	13.1737	14.6707	11.6766	8.38323	8.68263	9.28144	5.98802	7.18563	5.08982
4	4.29293	3.28283	0.757576	2.0202	0.757576	12.8788	10.8586	7.82828	6.06061	10.6061	18.4343	22.9798	21.4646	17.6768	13.8889	10.8586	9.34343	6.81818	7.57576	5.30303
5	3.74065	3.99002	0.498753	0.997506	1.49626	12.7182	11.9701	9.22693	5.73566	10.9726	18.2045	20.4489	14.4638	13.7157	10.7232	9.72569	7.73067	3.99002	4.2394	6.23441
6	4.65116	4.65116	2.7907	0.465116	1.16279	15.1163	14.8837	10	8.60465	13.2558	20	20.6977	13.0233	10.4651	7.90698	8.13953	9.76744	8.37209	6.74419	4.65116
7	5.14019	3.03738	1.63551	2.1028	2.80374	17.757	14.486	11.9159	7.24299	14.7196	17.5234	14.7196	16.3551	12.6168	11.4486	10.2804	8.17757	6.7757	5.84112	6.30841
8	5.20095	4.01891	1.41844	0.70922	0.70922	17.4941	20.0946	15.6028	13.7116	16.5485	17.2577	13.948	11.1111	10.8747	8.51064	9.92908	9.69267	7.56501	5.91017	8.51064
9	4.05405	3.82883	2.02703	1.8018	2.25225	18.018	21.3964	15.3153	10.1351	14.6396	19.3694	15.5405	12.8378	10.5856	9.45946	8.33333	7.20721	6.98198	5.85586	5.85586
10	4.58515	5.45852	1.0917	1.31004	1.74672	19.214	19.4323	14.6288	11.1354	18.7773	17.2489	14.8472	12.4454	11.3537	9.82533	9.38865	8.29694	7.42358	10.6987	7.20524
11	6.79406	6.36943	2.33546	1.4862	2.54777	23.5669	23.5669	20.8068	16.5605	21.4437	24.8408	21.2314	15.0743	14.2251	14.862	12.3142	12.3142	12.1019	11.465	12.1019
12	5.86011	6.23819	1.70132	2.0794	2.6465	25.8979	24.7637	19.8488	14.7448	24.3856	24.1966	18.1474	14.7448	11.9093	14.3667	12.0983	11.9093	11.1531	11.9093	9.82987
1b+
Day/Time (s)	-5	-4	-3	-2	-1	0	1	2	3	4	5	6	7	8	9	10	11	12	13	14
1	3.22581	3.49462	1.6129	0.268817	1.34409	7.25806	6.72043	6.1828	6.45161	6.72043	6.45161	5.37634	13.4409	16.6667	11.0215	7.52688	2.68817	2.95699	2.68817	2.68817
2	3.96341	3.04878	0.609756	0.914634	0.609756	9.45122	16.4634	21.3415	22.2561	20.122	16.1585	12.1951	15.8537	12.8049	9.45122	8.23171	5.4878	5.79268	4.26829	5.4878
3	3.29341	1.49701	0.598802	1.1976	0.898204	11.3772	16.4671	22.1557	23.9521	25.4491	23.9521	22.4551	21.2575	17.0659	14.3713	9.88024	7.48503	7.18563	5.08982	5.68862
4	6.31313	3.28283	1.51515	1.76768	1.26263	14.3939	17.9293	19.9495	21.4646	25	24.2424	24.4949	24.4949	21.4646	17.4242	14.1414	10.6061	6.31313	9.59596	5.80808
5	2.74314	5.98504	1.99501	1.99501	0.74813	12.9676	16.2095	22.4439	24.9377	23.6908	26.6833	25.187	24.4389	15.7107	12.4688	8.4788	6.73317	6.48379	6.73317	5.98504
6	2.55814	4.4186	2.32558	1.16279	0.465116	13.7209	21.1628	21.6279	22.093	23.2558	25.3488	23.2558	22.093	20.2326	14.6512	12.5581	7.67442	7.44186	5.81395	5.11628
7	3.97196	5.84112	2.1028	1.86916	1.40187	21.2617	21.028	22.1963	21.2617	28.7383	30.6075	30.1402	30.3738	26.8692	16.8224	13.0841	13.0841	12.3832	9.81308	9.34579
8	4.49173	4.25532	0.945626	1.89125	1.65485	15.8392	25.2955	23.8771	22.4586	28.3688	33.8061	32.3877	27.4232	26.9504	22.9314	16.3121	12.5296	10.1655	8.98345	7.56501
9	5.18018	5.63063	2.02703	2.02703	2.92793	19.3694	25.4505	20.2703	23.8739	29.5045	32.6577	31.0811	32.4324	28.8288	19.5946	15.5405	13.2883	10.3604	9.90991	8.78378
10	4.14847	1.74672	0.873362	1.52838	2.62009	20.3057	24.4541	25.1092	24.2358	27.0742	29.9127	33.6245	31.0044	28.6026	22.4891	17.9039	14.6288	13.5371	11.7904	8.73362
11	5.09554	3.39703	1.06157	1.27389	1.69851	23.3546	30.3609	27.1762	24.6285	31.4225	34.1826	33.3333	33.9703	30.1486	28.4501	21.4437	17.8344	15.2866	13.5881	12.9512
12	4.15879	5.10397	1.13422	0.756144	0.756144	27.9773	28.5444	25.1418	23.4405	27.5992	29.8677	31.758	33.4594	33.0813	25.7089	20.0378	16.4461	14.9338	14.3667	12.6654
1b-
Day/Time (s)	-5	-4	-3	-2	-1	0	1	2	3	4	5	6	7	8	9	10	11	12	13	14
1	4.03226	4.30108	1.34409	1.88172	0.806452	7.7957	9.13978	7.7957	4.56989	3.76344	4.56989	3.49462	4.83871	4.83871	4.30108	3.49462	4.56989	5.10753	2.68817	5.37634
2	3.04878	3.35366	1.82927	1.21951	1.52439	9.7561	10.3659	6.70732	5.4878	4.87805	5.79268	3.96341	3.65854	4.26829	4.87805	3.96341	4.87805	2.7439	3.35366	3.96341
3	2.99401	4.49102	2.69461	0.598802	1.1976	11.976	14.0719	10.7784	7.18563	6.88623	4.79042	5.08982	5.38922	3.29341	3.59281	5.08982	3.89222	4.49102	4.19162	6.28743
4	4.54545	3.28283	1.76768	2.0202	1.26263	10.8586	14.899	12.1212	10.101	8.33333	7.07071	6.81818	7.57576	6.56566	4.29293	5.05051	6.81818	4.54545	5.55556	5.55556
5	6.48379	5.48628	0.997506	1.24688	0.74813	14.2145	19.4514	12.2195	12.4688	10.7232	9.72569	8.4788	9.47631	10.7232	9.22693	9.72569	6.98254	8.97756	8.97756	10.7232
6	4.88372	4.88372	1.16279	1.16279	2.32558	16.5116	19.0698	15.3488	8.13953	6.51163	7.44186	3.95349	6.74419	5.34884	4.4186	6.51163	7.2093	6.27907	5.34884	4.18605
7	3.27103	3.03738	2.33645	1.40187	1.16822	16.3551	18.4579	13.3178	11.4486	7.71028	10.9813	8.41121	9.57944	7.94393	7.00935	7.71028	8.41121	6.07477	6.7757	9.57944
8	4.25532	6.14657	1.89125	2.83688	2.60047	15.3664	17.9669	17.2577	11.1111	12.0567	9.69267	8.98345	8.03783	7.80142	6.61939	5.91017	6.38298	4.72813	6.38298	7.56501
9	8.78378	4.27928	3.37838	1.12613	2.47748	18.9189	25	16.2162	15.5405	12.8378	13.5135	13.0631	11.9369	11.4865	13.5135	12.1622	6.98198	6.30631	9.90991	8.78378
10	4.36681	4.80349	0.873362	1.31004	1.96507	20.524	24.0175	17.6856	13.9738	12.0087	10.917	10.262	9.38865	5.24017	5.02183	7.20524	6.9869	6.9869	7.86026	5.8952
11	5.30786	6.58174	2.76008	0.212314	3.18471	23.5669	27.1762	19.3206	15.2866	12.9512	10.1911	11.0403	9.12951	11.2527	8.9172	8.28025	7.431	7.21868	7.21868	6.36943
12	3.59168	3.40265	1.13422	2.6465	0.756144	27.4102	26.276	17.9584	14.5558	12.8544	11.1531	9.82987	7.75047	10.397	10.0189	6.80529	8.31758	7.56144	7.93951	6.23819
Supplementary Fig. 3f
1a+					1a-					1b+					1b-
Day/Time (s)	4~5	5~6	6~7		Day/Time (s)	4~5	5~6	6~7		Day/Time (s)	4~5	5~6	6~7		Day/Time (s)	4~5	5~6	6~7
1	7.52688	8.33333	6.72043		1	5.37634	6.72043	6.98925		1	6.72043	6.45161	5.37634		1	3.76344	4.56989	3.49462
2	12.1951	17.378	17.0732		2	5.4878	13.7195	15.8537		2	20.122	16.1585	12.1951		2	4.87805	5.79268	3.96341
3	13.1737	22.7545	23.0539		3	8.98204	11.6766	13.1737		3	25.4491	23.9521	22.4551		3	6.88623	4.79042	5.08982
4	16.6667	27.0202	25.5051		4	10.6061	18.4343	22.9798		4	25	24.2424	24.4949		4	8.33333	7.07071	6.81818
5	14.9626	22.9426	26.1845		5	10.9726	18.2045	20.4489		5	23.6908	26.6833	25.187		5	10.7232	9.72569	8.4788
6	19.3023	25.1163	24.4186		6	13.2558	20	20.6977		6	23.2558	25.3488	23.2558		6	6.51163	7.44186	3.95349
7	25.7009	29.2056	33.6449		7	14.7196	17.5234	14.7196		7	28.7383	30.6075	30.1402		7	7.71028	10.9813	8.41121
8	25.7683	30.0236	29.5508		8	16.5485	17.2577	13.948		8	28.3688	33.8061	32.3877		8	12.0567	9.69267	8.98345
9	28.6036	36.2613	35.5856		9	14.6396	19.3694	15.5405		9	29.5045	32.6577	31.0811		9	12.8378	13.5135	13.0631
10	26.2009	31.0044	33.4061		10	18.7773	17.2489	14.8472		10	27.0742	29.9127	33.6245		10	12.0087	10.917	10.262
11	26.1146	33.3333	35.4565		11	21.4437	24.8408	21.2314		11	31.4225	34.1826	33.3333		11	12.9512	10.1911	11.0403
12	28.1664	31.758	35.9168		12	24.3856	24.1966	18.1474		12	27.5992	29.8677	31.758		12	12.8544	11.1531	9.82987

## Sheet: Fig. S5
Supplementary Fig. 5a
CA1
odor-splitting			lick rate
	Group data (bold line)			individual animal data (thin line)
Day				Mouse 1	Mouse 2	Mouse 3	Mouse 4	Mouse 5	Mouse 6	Mouse 7
1	6.96764			9.09091	28.5714	11.1111	0	0	0	0
2	2.23214			15.625	0	0	0	0	0	0
3	3.1866			2.38095	11.1111	0	2.5641	0	6.25	0
4	6.55365			8.95522	0	4.54545	3.57143	11.1111	7.69231	10
5	5.32832			1.63934	0	10.5263	2.32558	0	22.807	0
6	5.76616			3.22581	17.8571	2.63158	1.69492	5	6.25	3.7037
7	5.50872			5	16.6667	NaN	2.08333	0	9.30233	0
8	3.14188			2.27273	5.55556	NaN	5.55556	0	NaN	2.32558
9	1.07809			2.24719	0	NaN	1.38889	0	NaN	1.75439
10	1.15398			1.76991	0	NaN	0	0	NaN	4
11	1.25483			2.7027	0	NaN	0	0	NaN	3.57143
12	2.82762			5.96026	1.85185	NaN	3.1746	1.53846	NaN	1.6129
odor-splitting			lick latency
	Group data (bold line)			individual animal data (thin line)
Day				Mouse 1	Mouse 2	Mouse 3	Mouse 4	Mouse 5	Mouse 6	Mouse 7
1	0			0	0	0	0	0	0	0
2	0			0	0	0	0	0	0	0
3	4.90079			0	5.55556	0	0	0	18.75	10
4	5.38719			2.98507	15.3846	0	3.57143	0	5.76923	10
5	4.41741			1.63934	0	5.26316	6.97674	0	12.2807	4.7619
6	6.40146			8.06452	14.2857	7.89474	1.69492	5	4.16667	3.7037
7	2.62112			2.5	0	NaN	6.25	0	6.97674	0
8	2.67677			2.27273	5.55556	NaN	5.55556	0	NaN	0
9	3.74271			1.1236	7.69231	NaN	1.38889	5	NaN	3.50877
10	7.2978			5.30973	7.84314	NaN	3.57143	11.7647	NaN	8
11	3.52136			0.900901	0	NaN	2	14.7059	NaN	0
12	2.71063			0.662252	1.85185	NaN	6.34921	3.07692	NaN	1.6129
Supplementary Fig. 5b
CA1
delay-splitting			lick rate
	Group data (bold line)			individual animal data (thin line)
Day				Mouse 1	Mouse 2	Mouse 3	Mouse 4	Mouse 5	Mouse 6	Mouse 7
1	22.3214			31.25	50	0	0	50	0	25
2	2.73488			10.8108	0	8.33333	0	0	0	0
3	3.4304			5.7971	0	0	5.88235	8.33333	4	0
4	7.66762			9.52381	0	5	3.44828	11.1111	24.5902	0
5	5.08327			1.42857	0	10.3448	7.14286	0	16.6667	0
6	3.94232			3.19149	8.33333	3.57143	0	0	12.5	0
7	5.28367			3.65854	15	NaN	0	0	13.0435	0
8	3.82521			5.12821	3.22581	NaN	3.92157	5.26316	NaN	1.5873
9	2.48171			3.65854	0	NaN	0	6.66667	NaN	2.08333
10	2.12105			4	4.47761	NaN	0	0	NaN	2.12766
11	5.91568			1.31579	2	NaN	15.1515	11.1111	NaN	0
12	4.03251			7.14286	0	NaN	1.69492	5.55556	NaN	5.76923
delay-splitting			lick latency
	Group data (bold line)			individual animal data (thin line)
Day				Mouse 1	Mouse 2	Mouse 3	Mouse 4	Mouse 5	Mouse 6	Mouse 7
1	0			0	0	0	0	0	0	0
2	0			0	0	0	0	0	0	0
3	1.55694			2.89855	0	0	0	0	8	0
4	3.51288			0	0	0	0	0	24.5902	0
5	4.04267			0	5	6.89655	7.14286	0	9.25926	0
6	4.35157			2.12766	8.33333	0	12.5	0	7.5	0
7	4.45771			2.43902	0	NaN	7.69231	0	13.0435	3.57143
8	5.1406			1.28205	3.22581	NaN	19.6078	0	NaN	1.5873
9	4.32456			3.65854	6	NaN	5.71429	0	NaN	6.25
10	4.32105			6.66667	4.47761	NaN	8.33333	0	NaN	2.12766
11	1.00606			0	2	NaN	3.0303	0	NaN	0
12	1.69343			1.2987	1.6129	NaN	0	5.55556	NaN	0
Supplementary Fig. 5c
CA1
all neurons			lick rate
	Group data (bold line)			individual animal data (thin line)
Day				Mouse 1	Mouse 2	Mouse 3	Mouse 4	Mouse 5	Mouse 6	Mouse 7
1	8.04256			10.6667	21.1111	4.6729	5.03145	7.54717	1.9656	5.30303
2	1.29296			3.13725	0	1.59574	0.543478	2.27273	1.5015	0
3	1.61722			1.90217	0.862069	1.78571	1.8018	3.07692	1.89189	0
4	2.55349			1.63488	0	2.27273	2.85714	1.2987	8.31099	1.5
5	3.08699			4.8913	0	7.53769	4.0724	0	5.10753	0
6	3.45049			7.109	1.25	0.904977	1.30293	6.25	5.86592	1.47059
7	2.46766			3.66133	2.48447	NaN	0.666667	0	4.57143	3.42205
8	2.38068			3.4632	1.89873	NaN	2.73438	2.32558	NaN	1.48148
9	0.799173			2.60304	0.490196	NaN	0	0.568182	NaN	0.334448
10	2.39173			5.4902	1.98413	NaN	0.323625	1.875	NaN	2.28571
11	5.08851			7.94297	0.389105	NaN	3.60656	11.828	NaN	1.67598
12	2.64078			6.56028	0.925926	NaN	0.557103	2.71493	NaN	2.44565
all neurons			lick latency
	Group data (bold line)			individual animal data (thin line)
Day				Mouse 1	Mouse 2	Mouse 3	Mouse 4	Mouse 5	Mouse 6	Mouse 7
1	1.5752			1.77778	2.22222	0	0.628931	5.66038	0.737101	0
2	4.08954			1.56863	0	2.12766	9.78261	11.3636	3.003	0.78125
3	1.74473			2.71739	0	0.446429	0.45045	3.07692	4.32432	1.1976
4	2.8837			0.27248	2.85714	0.568182	4.28571	0	6.70241	5.5
5	4.22651			4.61957	2.29885	4.52261	13.5747	0	4.56989	0
6	2.28769			1.89573	1.875	0.904977	4.56026	0	5.30726	1.47059
7	3.57664			5.26316	1.24224	NaN	7.66667	0.813008	5.71429	0.760456
8	2.57944			3.24675	1.89873	NaN	6.64062	0	NaN	1.11111
9	5.0289			1.51844	3.43137	NaN	14.4444	3.40909	NaN	2.34114
10	2.69185			2.54902	1.98413	NaN	2.26537	4.375	NaN	2.28571
11	4.81975			1.42566	2.33463	NaN	0.983607	19.3548	NaN	0
12	2.14221			1.41844	2.16049	NaN	2.78552	1.35747	NaN	2.98913
Supplementary Fig. 5d
OFC
odor-splitting			lick rate
	Group data (bold line)			individual animal data (thin line)
Day				Mouse 8	Mouse 9	Mouse 10	Mouse 11
1	0			0	0	0	0
2	1.51515			0	6.06061	0	0
3	8.29545			18.1818	15	0	0
4	7.7381			16.6667	14.2857	0	0
5	1.04167			0	4.16667	0	0
6	1.08696			0	0	4.34783	0
7	1.16279			0	4.65116	0	0
8	6.04396			19.0476	5.12821	0	0
9	3.78324			6.66667	6.38298	2.08333	0
10	3.82791			0	9.7561	5.55556	0
11	6.5676			9.09091	13.3333	3.84615	0
12	6.05275			4.16667	12.7273	7.31707	0
odor-splitting			lick latency
	Group data (bold line)			individual animal data (thin line)
Day				Mouse 8	Mouse 9	Mouse 10	Mouse 11
1	0			0	0	0	0
2	1.51515			0	6.06061	0	0
3	16.6477			9.09091	7.5	50	0
4	9.10714			25	11.4286	0	0
5	3.84615			0	0	15.3846	0
6	3.82905			0	2.27273	13.0435	0
7	0.581395			0	2.32558	0	0
8	1.19048			4.7619	0	0	0
9	7.05674			13.3333	14.8936	0	0
10	0.694444			0	0	2.77778	0
11	10.5476			31.8182	2.22222	5.76923	2.38095
12	8.13036			8.33333	14.5455	7.31707	2.32558
Supplementary Fig. 5e
OFC
delay-splitting			lick rate
	Group data (bold line)			individual animal data (thin line)
Day				Mouse 8	Mouse 9	Mouse 10	Mouse 11
1	0			0	0	0	0
2	1.51515			0	6.06061	0	0
3	8.29545			18.1818	15	0	0
4	7.7381			16.6667	14.2857	0	0
5	1.04167			0	4.16667	0	0
6	1.08696			0	0	4.34783	0
7	1.16279			0	4.65116	0	0
8	6.04396			19.0476	5.12821	0	0
9	3.78324			6.66667	6.38298	2.08333	0
10	3.82791			0	9.7561	5.55556	0
11	6.5676			9.09091	13.3333	3.84615	0
12	6.05275			4.16667	12.7273	7.31707	0
delay-splitting			lick latency
	Group data (bold line)			individual animal data (thin line)
Day				Mouse 8	Mouse 9	Mouse 10	Mouse 11
1	1.6129			0	6.45161	0	0
2	4.02778			0	11.1111	0	5
3	9.30933			6.66667	21.875	0	8.69565
4	2.02703			0	8.10811	0	0
5	5.64421			0	17.0213	0	5.55556
6	5.49404			7.69231	7.40741	3.84615	3.0303
7	7.66466			9.09091	10.2041	11.3636	0
8	16.6667			22.2222	33.3333	11.1111	0
9	9.33173			23.0769	6.25	8	0
10	6.02488			5.55556	9.61538	8.92857	0
11	5.50345			0	14.2857	3.07692	4.65116
12	7.49003			5.26316	21.6667	3.0303	0
Supplementary Fig. 5f
OFC
all neurons			lick rate
	Group data (bold line)			individual animal data (thin line)
Day				Mouse 8	Mouse 9	Mouse 10	Mouse 11
1	1.83007			0	3.59712	2.75229	0.970874
2	4.13047			5.71429	2.38095	4.93827	3.48837
3	4.86864			10	5.98291	1.05263	2.43902
4	4.47642			6.25	6.47482	3.0303	2.15054
5	2.14434			0	5.88235	1.72414	0.970874
6	2.67071			2.63158	1.36054	1.5625	5.12821
7	0.735294			0	2.94118	0	0
8	3.62319			13.0435	1.44928	0	0
9	2.79297			2.77778	4.72973	0.847458	2.8169
10	1.65986			0	3.67647	2.96296	0
11	6.77285			13.4615	8	1.28205	4.34783
12	4.44487			9.09091	6.17284	2.51572	0
all neurons			lick latency
	Group data (bold line)			individual animal data (thin line)
Day				Mouse 8	Mouse 9	Mouse 10	Mouse 11
1	0.638572			0	0.719424	1.83486	0
2	1.99233			0	3.1746	2.46914	2.32558
3	3.6684			2.5	3.4188	6.31579	2.43902
4	5.35616			9.375	5.03597	3.78788	3.22581
5	4.16745			0	1.47059	10.3448	4.85437
6	5.55588			7.89474	0.680272	9.375	4.2735
7	1.72335			0	2.20588	4.6875	0
8	2.35507			6.52174	2.89855	0	0
9	4.99329			5.55556	8.78378	0	5.6338
10	1.22821			1.96078	1.47059	1.48148	0
11	9.24275			23.0769	4	1.92308	7.97101
12	6.34466			9.09091	7.40741	8.1761	0.704225

[truncated: 10 more sheets: Fig. S6, Fig. S8, Fig. S11, Fig. S12, Fig. S13, Fig. S14, Fig. S15, Fig. S16, Fig. S17, Fig. S18]
